# Supplementary material for: Gamete types, sex determination and stable equilibria of all-hybrid populations of diploid and triploid edible frogs (Pelophylax esculentus)
Source: BMC Evol Biol. 2009 Jun 15;9:135. doi: 10.1186/1471-2148-9-135 (PMC2709657; doi:10.1186/1471-2148-9-135)
Supplement: Additional file 4 — P. esculentus population model. Easy-to-use model that instantly yields a graph of how your P. esculentus population develops over time in response to initial adult genotype proportions, gamete genotypes and relative offspring survival. [file 1471-2148-9-135-S4.xls]

## Sheet: Interface
Additional file 4. Water frog population model									(LL = Pelophylax lessonae, RR = P. ridibundus and hybrids of L's and R's = P. esculentus)
Females:	LLL	LL	LLLR	LLR	LR	LLRR	LRR	LRRR	RR	RRR		Males:	LLLy	LLy	LLLyR	LLyR	LyR	LLyRR	LyRR	LyRRR	LLLRy	LLRy	LRy	LLRRy	LRRy	LRRRy	RRy	RRRy
Frequency:	0	0	0	1	1	0	1	0	0	0		Frequency:	0	0	0	1	1	0	1	0	0	0	0	0	0	0	0	0
Eggs:												Sperm:
LL	0	0	0	0.111	0	0	0	0				LL	0	0	0	0		0			0	0	0	0	0.003	0
L	0	1	0	0.889	0	0	0	0				LLy	0	0	0	0		0
LR			0	0	0.818	1	0	0				L	0	0.5	0	0.5		0			0	1	0.163	0	0	0
R			0	0	0.181	0	0.998	0	1	0		Ly	0	0.5	0	0.5	0.163	0	0	0
RR			0	0	0.001	0	0.002	0	0	0		LR			0	0		0.5						0.5	0	0
Reprod. output	0	1	0	1	1	1	1	0	1	0		LyR			0	0	0.003	0.5	0	0
												R			0	0	0.83	0	0.997	0				0	0.499	0	0.5	0
Survival:	0	0	1	1	1	1	1	1	0	0		RR			0	0	0.003	0	0.003	0				0	0	0	0	0
												LRy									0	0	0.003	0.5	0	0
Generation overlap		0.3										Ry									0	0	0.83	0	0.499	0	0.5	0
												RRy									0	0	0.003	0	0	0	0	0
Instructions:													0	1	0	1	0.999	1	1	0	0	1	0.999	1	1.001	0	1	0
Black-framed areas are for input data.
Dark grey areas mark impossible and light grey areas unusual genotypes (or survivals).												Survival:	0	0	1	1	1	1	1	1	1	1	1	1	1	1	0	0
Female/male frequencies can be count numbers or proportions. (They will be converted to proportions).
Eggs/sperm frequencies should be proportions. Their sum equals the reproductive output.
Survival is relative survival for each offspring genotype separately.
Generation overlap is the proportion of the previous adult generation that survives to the next.
																This is an additional file for D. G. Christiansen, BMC Evolutionary Biology, 2009.
																More information on this population model is provided in the Methods in the article.

## Sheet: Model
Input data
Females:		LLL	LL	LLLR	LLR	LR	LLRR	LRR	LRRR	RR	RRR		Males:	LLLy	LLy	LLLyR	LLyR	LyR	LLyRR	LyRR	LyRRR	LLLRy	LLRy	LRy	LLRRy	LRRy	LRRRy	RRy	RRRy
Frequency:		0	0	0	1	1	0	1	0	0	0			0	0	0	1	1	0	1	0	0	0	0	0	0	0	0	0
Eggs:													Sperm:
LL		0	0	0	0.111	0	0	0	0	0	0		LL	0	0	0	0	0	0	0	0	0	0	0	0	0.003	0	0	0
L		0	1	0	0.889	0	0	0	0	0	0		LLy	0	0	0	0	0	0	0	0	0	0	0	0	0	0	0	0
LR		0	0	0	0	0.818	1	0	0	0	0		L	0	0.5	0	0.5	0	0	0	0	0	1	0.163	0	0	0	0	0
R		0	0	0	0	0.181	0	0.998	0	1	0		Ly	0	0.5	0	0.5	0.163	0	0	0	0	0	0	0	0	0	0	0
RR		0	0	0	0	0.001	0	0.002	0	0	0		LR	0	0	0	0	0	0.5	0	0	0	0	0	0.5	0	0	0	0
Reprod. output		0	1	0	1	1	1	1	0	1	0		LyR	0	0	0	0	0.003	0.5	0	0	0	0	0	0	0	0	0	0
													R	0	0	0	0	0.83	0	0.997	0	0	0	0	0	0.499	0	0.5	0
Survival:		0	0	1	1	1	1	1	1	0	0		RR	0	0	0	0	0.003	0	0.003	0	0	0	0	0	0	0	0	0
0													LRy	0	0	0	0	0	0	0	0	0	0	0.003	0.5	0	0	0	0
Generation overlap			0.3										Ry	0	0	0	0	0	0	0	0	0	0	0.83	0	0.499	0	0.5	0
													RRy	0	0	0	0	0	0	0	0	0	0	0.003	0	0	0	0	0
													0	0	1	0	1	0.999	1	1	0	0	1	0.999	1	1.001	0	1	0
													Survival:	0	0	1	1	1	1	1	1	1	1	1	1	1	1	0	0
Generation 0
	Females	LLL	LL	LLLR	LLR	LR	LLRR	LRR	LRRR	RR	RRR		Males	LLLy	LLy	LLLyR	LLyR	LyR	LLyRR	LyRR	LyRRR	LLLRy	LLRy	LRy	LLRRy	LRRy	LRRRy	RRy	RRRy		Total M+F
5) = 6) adults 100%		0	0	0	0.166667	0.166667	0	0.166667	0	0	0			0	0	0	0.166667	0.166667	0	0.166667	0	0	0	0	0	0	0	0	0		1
Generation 1
		LLL	LL	LLLR	LLR	LR	LLRR	LRR	LRRR	RR	RRR			LLLy	LLy	LLLyR	LLyR	LyR	LLyRR	LyRR	LyRRR	LLLRy	LLRy	LRy	LLRRy	LRRy	LRRRy	RRy	RRRy
1) adults (1+1)	Females	0	0	0	0.333333	0.333333	0	0.333333	0	0	0		Males	0	0	0	0.333333	0.333333	0	0.333333	0	0	0	0	0	0	0	0	0
		LL	L	LR	R	RR	Total							LL	LLy	L	Ly	LR	LyR	R	RR	LRy	Ry	RRy	Total
2) gametes	Eggs	0.037	0.296333	0.272667	0.393	0.001	1						Sperm	0	0	0.166667	0.221	0	0.001	0.609	0.002	0	0	0	0.999667
				LL	0	LLy	0	L	0.166667	Ly	0.221	LR	0	LyR	0.001	R	0.609	RR	0.002	LRy	0	Ry	0	RRy	0
3) offspring		LL	0.037	LLLL	0	LLLLy	0	LLL	0.00616667	LLLy	0.008177	LLLR	0	LLLyR	3.7e-05	LLR	0.022533	LLRR	7.4e-05	LLLRy	0	LLRy	0	LLRRy	0
3) offspring		L	0.296333	LLL	0	LLLy	0	LL	0.0493889	LLy	0.0654897	LLR	0	LLyR	0.000296333	LR	0.180467	LRR	0.000592667	LLRy	0	LRy	0	LRRy	0
3) offspring		LR	0.272667	LLLR	0	LLLyR	0	LLR	0.0454444	LLyR	0.0602593	LLRR	0	LLyRR	0.000272667	LRR	0.166054	LRRR	0.000545333	LLRRy	0	LRRy	0	LRRRy	0
3) offspring		R	0.393	LLR	0	LLyR	0	LR	0.0655	LyR	0.086853	LRR	0	LyRR	0.000393	RR	0.239337	RRR	0.000786	LRRy	0	RRy	0	RRRy	0
3) offspring		RR	0.001	LLRR	0	LLyRR	0	LRR	0.000166667	LyRR	0.000221	LRRR	0	LyRRR	1e-06	RRR	0.000609	RRRR	2e-06	LRRRy	0	RRRy	0	RRRRy	0
		LLL	LL	LLLR	LLR	LR	LLRR	LRR	LRRR	RR	RRR			LLLy	LLy	LLLyR	LLyR	LyR	LLyRR	LyRR	LyRRR	LLLRy	LLRy	LRy	LLRRy	LRRy	LRRRy	RRy	RRRy		LLLL	RRRR
3) offspring	F offspring	0.00616667	0.0493889	0	0.0679774	0.245967	7.4e-05	0.166813	0.000545333	0.239337	0.001395		M offspring	0.008177	0.0654897	3.7e-05	0.0605557	0.086853	0.000272667	0.000614	1e-06	0	0	0	0	0	0	0	0		0	2e-06
4) new adults	Females	0	0	0	0.0679774	0.245967	7.4e-05	0.166813	0.000545333	0	0		Males	0	0	3.7e-05	0.0605557	0.086853	0.000272667	0.000614	1e-06	0	0	0	0	0	0	0	0
5) adults (x)		0	0	0	0.10795	0.390603	0.000117514	0.264905	0.000866006	0	0			0	0	5.87572e-05	0.0961643	0.137925	0.000433003	0.000975051	1.58803e-06	0	0	0	0	0	0	0	0			1
6) adults (1)		0	0	0	0.125565	0.323422	8.226e-05	0.235433	0.000606205	0	0			0	0	4.113e-05	0.117315	0.146548	0.000303102	0.0506825	1.11162e-06	0	0	0	0	0	0	0	0
Generation 2
		LLL	LL	LLLR	LLR	LR	LLRR	LRR	LRRR	RR	RRR			LLLy	LLy	LLLyR	LLyR	LyR	LLyRR	LyRR	LyRRR	LLLRy	LLRy	LRy	LLRRy	LRRy	LRRRy	RRy	RRRy
1) adults (1+1)	Females	0	0	0	0.183278	0.472074	0.000120068	0.343643	0.000884829	0	0		Males	0	0	0.000130617	0.372558	0.465392	0.000962564	0.160953	3.53018e-06	0	0	0	0	0	0	0	0
		LL	L	LR	R	RR	Total							LL	LLy	L	Ly	LR	LyR	R	RR	LRy	Ry	RRy	Total
2) gametes	Eggs	0.0203438	0.162934	0.386277	0.428402	0.00115936	0.999115						Sperm	0	0	0.186279	0.262138	0.000481282	0.00187746	0.546746	0.00187904	0	0	0	0.9994
				LL	0	LLy	0	L	0.186279	Ly	0.262138	LR	0.000481282	LyR	0.00187746	R	0.546746	RR	0.00187904	LRy	0	Ry	0	RRy	0
3) offspring		LL	0.0203438	LLLL	0	LLLLy	0	LLL	0.00378963	LLLy	0.00533289	LLLR	9.79111e-06	LLLyR	3.81947e-05	LLR	0.0111229	LLRR	3.82268e-05	LLLRy	0	LLRy	0	LLRRy	0
3) offspring		L	0.162934	LLL	0	LLLy	0	LL	0.0303511	LLy	0.0427111	LLR	7.84171e-05	LLyR	0.000305902	LR	0.0890834	LRR	0.000306158	LLRy	0	LRy	0	LRRy	0
3) offspring		LR	0.386277	LLLR	0	LLLyR	0	LLR	0.0719552	LLyR	0.101258	LLRR	0.000185908	LLyRR	0.000725219	LRR	0.211195	LRRR	0.000725828	LLRRy	0	LRRy	0	LRRRy	0
3) offspring		R	0.428402	LLR	0	LLyR	0	LR	0.0798022	LyR	0.1123	LRR	0.000206182	LyRR	0.000804307	RR	0.234227	RRR	0.000804982	LRRy	0	RRy	0	RRRy	0
3) offspring		RR	0.00115936	LLRR	0	LLyRR	0	LRR	0.000215965	LyRR	0.000303913	LRRR	5.57979e-07	LyRRR	2.17665e-06	RRR	0.000633876	RRRR	2.17848e-06	LRRRy	0	RRRy	0	RRRRy	0
		LLL	LL	LLLR	LLR	LR	LLRR	LRR	LRRR	RR	RRR			LLLy	LLy	LLLyR	LLyR	LyR	LLyRR	LyRR	LyRRR	LLLRy	LLRy	LRy	LLRRy	LRRy	LRRRy	RRy	RRRy		LLLL	RRRR
3) offspring	F offspring	0.00378963	0.0303511	9.79111e-06	0.0831565	0.168886	0.000224135	0.211923	0.000726386	0.234227	0.00143886		M offspring	0.00533289	0.0427111	3.81947e-05	0.101564	0.1123	0.000725219	0.00110822	2.17665e-06	0	0	0	0	0	0	0	0		0	2.17848e-06
4) new adults	Females	0	0	9.79111e-06	0.0831565	0.168886	0.000224135	0.211923	0.000726386	0	0		Males	0	0	3.81947e-05	0.101564	0.1123	0.000725219	0.00110822	2.17665e-06	0	0	0	0	0	0	0	0
5) adults (x)		0	0	1.43847e-05	0.12217	0.248119	0.000329288	0.311348	0.00106717	0	0			0	0	5.61139e-05	0.149213	0.164987	0.00106546	0.00162814	3.19784e-06	0	0	0	0	0	0	0	0			1
6) adults (1)		0	0	1.00693e-05	0.123188	0.27071	0.00025518	0.288574	0.000928882	0	0			0	0	5.16187e-05	0.139643	0.159455	0.000836751	0.0163445	2.57197e-06	0	0	0	0	0	0	0	0
Generation 3
		LLL	LL	LLLR	LLR	LR	LLRR	LRR	LRRR	RR	RRR			LLLy	LLy	LLLyR	LLyR	LyR	LLyRR	LyRR	LyRRR	LLLRy	LLRy	LRy	LLRRy	LRRy	LRRRy	RRy	RRRy
1) adults (1+1)	Females	0	0	1.47283e-05	0.180188	0.395968	0.000373252	0.422097	0.00135868	0	0		Males	0	0	0.000163178	0.441443	0.504072	0.00264515	0.0516684	8.13057e-06	0	0	0	0	0	0	0	0
		LL	L	LR	R	RR	Total							LL	LLy	L	Ly	LR	LyR	R	RR	LRy	Ry	RRy	Total
2) gametes	Eggs	0.0200009	0.160187	0.324275	0.492923	0.00124016	0.998627						Sperm	0	0	0.220722	0.302885	0.00132258	0.00283479	0.469893	0.00166722	0	0	0	0.999325
				LL	0	LLy	0	L	0.220722	Ly	0.302885	LR	0.00132258	LyR	0.00283479	R	0.469893	RR	0.00166722	LRy	0	Ry	0	RRy	0
3) offspring		LL	0.0200009	LLLL	0	LLLLy	0	LLL	0.00441462	LLLy	0.00605797	LLLR	2.64527e-05	LLLyR	5.66983e-05	LLR	0.00939826	LLRR	3.33458e-05	LLLRy	0	LLRy	0	LLRRy	0
3) offspring		L	0.160187	LLL	0	LLLy	0	LL	0.0353568	LLy	0.0485183	LLR	0.00021186	LLyR	0.000454097	LR	0.0752708	LRR	0.000267067	LLRy	0	LRy	0	LRRy	0
3) offspring		LR	0.324275	LLLR	0	LLLyR	0	LLR	0.0715745	LLyR	0.0982182	LLRR	0.000428879	LLyRR	0.000919253	LRR	0.152375	LRRR	0.000540638	LLRRy	0	LRRy	0	LRRRy	0
3) offspring		R	0.492923	LLR	0	LLyR	0	LR	0.108799	LyR	0.149299	LRR	0.000651929	LyRR	0.00139734	RR	0.231621	RRR	0.000821812	LRRy	0	RRy	0	RRRy	0
3) offspring		RR	0.00124016	LLRR	0	LLyRR	0	LRR	0.000273731	LyRR	0.000375627	LRRR	1.64021e-06	LyRRR	3.5156e-06	RRR	0.000582744	RRRR	2.06762e-06	LRRRy	0	RRRy	0	RRRRy	0
		LLL	LL	LLLR	LLR	LR	LLRR	LRR	LRRR	RR	RRR			LLLy	LLy	LLLyR	LLyR	LyR	LLyRR	LyRR	LyRRR	LLLRy	LLRy	LRy	LLRRy	LRRy	LRRRy	RRy	RRRy		LLLL	RRRR
3) offspring	F offspring	0.00441462	0.0353568	2.64527e-05	0.0811847	0.18407	0.000462225	0.153567	0.000542278	0.231621	0.00140456		M offspring	0.00605797	0.0485183	5.66983e-05	0.0986723	0.149299	0.000919253	0.00177296	3.5156e-06	0	0	0	0	0	0	0	0		0	2.06762e-06
4) new adults	Females	0	0	2.64527e-05	0.0811847	0.18407	0.000462225	0.153567	0.000542278	0	0		Males	0	0	5.66983e-05	0.0986723	0.149299	0.000919253	0.00177296	3.5156e-06	0	0	0	0	0	0	0	0
5) adults (x)		0	0	3.94477e-05	0.121067	0.274495	0.000689294	0.229008	0.000808675	0	0			0	0	8.45515e-05	0.147145	0.222643	0.00137084	0.00264394	5.24266e-06	0	0	0	0	0	0	0	0			1
6) adults (1)		0	0	3.06341e-05	0.121703	0.273359	0.00055906	0.246878	0.000844737	0	0			0	0	7.46717e-05	0.144895	0.203687	0.00121061	0.00675409	4.44145e-06	0	0	0	0	0	0	0	0
Generation 4
		LLL	LL	LLLR	LLR	LR	LLRR	LRR	LRRR	RR	RRR			LLLy	LLy	LLLyR	LLyR	LyR	LLyRR	LyRR	LyRRR	LLLRy	LLRy	LRy	LLRRy	LRRy	LRRRy	RRy	RRRy
1) adults (1+1)	Females	0	0	4.76148e-05	0.189164	0.424883	0.000868949	0.383723	0.00131298	0	0		Males	0	0	0.000209384	0.406294	0.57115	0.00339463	0.0189389	1.24541e-05	0	0	0	0	0	0	0	0
		LL	L	LR	R	RR	Total							LL	LLy	L	Ly	LR	LyR	R	RR	LRy	Ry	RRy	Total
2) gametes	Eggs	0.0209972	0.168167	0.348424	0.459859	0.00119233	0.998639						Sperm	0	0	0.203147	0.296245	0.00169732	0.00341077	0.492937	0.00177027	0	0	0	0.999207
				LL	0	LLy	0	L	0.203147	Ly	0.296245	LR	0.00169732	LyR	0.00341077	R	0.492937	RR	0.00177027	LRy	0	Ry	0	RRy	0
3) offspring		LL	0.0209972	LLLL	0	LLLLy	0	LLL	0.00426552	LLLy	0.00622031	LLLR	3.56389e-05	LLLyR	7.16166e-05	LLR	0.0103503	LLRR	3.71707e-05	LLLRy	0	LLRy	0	LLRRy	0
3) offspring		L	0.168167	LLL	0	LLLy	0	LL	0.0341626	LLy	0.0498185	LLR	0.000285433	LLyR	0.000573578	LR	0.0828957	LRR	0.0002977	LLRy	0	LRy	0	LRRy	0
3) offspring		LR	0.348424	LLLR	0	LLLyR	0	LLR	0.0707813	LLyR	0.103219	LLRR	0.000591385	LLyRR	0.00118839	LRR	0.171751	LRRR	0.000616803	LLRRy	0	LRRy	0	LRRRy	0
3) offspring		R	0.459859	LLR	0	LLyR	0	LR	0.0934191	LyR	0.136231	LRR	0.000780527	LyRR	0.00156847	RR	0.226682	RRR	0.000814074	LRRy	0	RRy	0	RRRy	0
3) offspring		RR	0.00119233	LLRR	0	LLyRR	0	LRR	0.000242218	LyRR	0.000353221	LRRR	2.02376e-06	LyRRR	4.06676e-06	RRR	0.000587743	RRRR	2.11074e-06	LRRRy	0	RRRy	0	RRRRy	0
		LLL	LL	LLLR	LLR	LR	LLRR	LRR	LRRR	RR	RRR			LLLy	LLy	LLLyR	LLyR	LyR	LLyRR	LyRR	LyRRR	LLLRy	LLRy	LRy	LLRRy	LRRy	LRRRy	RRy	RRRy		LLLL	RRRR
3) offspring	F offspring	0.00426552	0.0341626	3.56389e-05	0.081417	0.176315	0.000628556	0.173071	0.000618827	0.226682	0.00140182		M offspring	0.00622031	0.0498185	7.16166e-05	0.103792	0.136231	0.00118839	0.0019217	4.06676e-06	0	0	0	0	0	0	0	0		0	2.11074e-06
4) new adults	Females	0	0	3.56389e-05	0.081417	0.176315	0.000628556	0.173071	0.000618827	0	0		Males	0	0	7.16166e-05	0.103792	0.136231	0.00118839	0.0019217	4.06676e-06	0	0	0	0	0	0	0	0
5) adults (x)		0	0	5.27754e-05	0.120565	0.261093	0.000930788	0.25629	0.00091638	0	0			0	0	0.000106052	0.153699	0.201735	0.00175981	0.00284571	6.0222e-06	0	0	0	0	0	0	0	0			1
6) adults (1)		0	0	4.6133e-05	0.120907	0.264773	0.000819269	0.253466	0.000894887	0	0			0	0	9.66382e-05	0.151058	0.202321	0.00159505	0.00401823	5.54797e-06	0	0	0	0	0	0	0	0
Generation 5
		LLL	LL	LLLR	LLR	LR	LLRR	LRR	LRRR	RR	RRR			LLLy	LLy	LLLyR	LLyR	LyR	LLyRR	LyRR	LyRRR	LLLRy	LLRy	LRy	LLRRy	LRRy	LRRRy	RRy	RRRy
1) adults (1+1)	Females	0	0	7.19809e-05	0.188649	0.413123	0.0012783	0.395481	0.00139628	0	0		Males	0	0	0.000269117	0.420664	0.56342	0.00444188	0.0111899	1.54499e-05	0	0	0	0	0	0	0	0
		LL	L	LR	R	RR	Total							LL	LLy	L	Ly	LR	LyR	R	RR	LRy	Ry	RRy	Total
2) gametes	Eggs	0.0209401	0.167709	0.339213	0.469465	0.00120409	0.998532						Sperm	0	0	0.210332	0.302169	0.00222094	0.0039112	0.478795	0.00172383	0	0	0	0.999152
				LL	0	LLy	0	L	0.210332	Ly	0.302169	LR	0.00222094	LyR	0.0039112	R	0.478795	RR	0.00172383	LRy	0	Ry	0	RRy	0
3) offspring		LL	0.0209401	LLLL	0	LLLLy	0	LLL	0.00440437	LLLy	0.00632745	LLLR	4.65067e-05	LLLyR	8.19009e-05	LLR	0.010026	LLRR	3.60972e-05	LLLRy	0	LLRy	0	LLRRy	0
3) offspring		L	0.167709	LLL	0	LLLy	0	LL	0.0352746	LLy	0.0506766	LLR	0.000372472	LLyR	0.000655945	LR	0.0802984	LRR	0.000289102	LLRy	0	LRy	0	LRRy	0
3) offspring		LR	0.339213	LLLR	0	LLLyR	0	LLR	0.0713472	LLyR	0.1025	LLRR	0.000753371	LLyRR	0.00132673	LRR	0.162413	LRRR	0.000584745	LLRRy	0	LRRy	0	LRRRy	0
3) offspring		R	0.469465	LLR	0	LLyR	0	LR	0.0987435	LyR	0.141858	LRR	0.00104265	LyRR	0.00183617	RR	0.224778	RRR	0.000809278	LRRy	0	RRy	0	RRRy	0
3) offspring		RR	0.00120409	LLRR	0	LLyRR	0	LRR	0.000253257	LyRR	0.000363838	LRRR	2.6742e-06	LyRRR	4.70942e-06	RRR	0.00057651	RRRR	2.07564e-06	LRRRy	0	RRRy	0	RRRRy	0
		LLL	LL	LLLR	LLR	LR	LLRR	LRR	LRRR	RR	RRR			LLLy	LLy	LLLyR	LLyR	LyR	LLyRR	LyRR	LyRRR	LLLRy	LLRy	LRy	LLRRy	LRRy	LRRRy	RRy	RRRy		LLLL	RRRR
3) offspring	F offspring	0.00440437	0.0352746	4.65067e-05	0.0817457	0.179042	0.000789468	0.163998	0.000587419	0.224778	0.00138579		M offspring	0.00632745	0.0506766	8.19009e-05	0.103156	0.141858	0.00132673	0.00220001	4.70942e-06	0	0	0	0	0	0	0	0		0	2.07564e-06
4) new adults	Females	0	0	4.65067e-05	0.0817457	0.179042	0.000789468	0.163998	0.000587419	0	0		Males	0	0	8.19009e-05	0.103156	0.141858	0.00132673	0.00220001	4.70942e-06	0	0	0	0	0	0	0	0
5) adults (x)		0	0	6.89155e-05	0.121134	0.265312	0.00116987	0.243019	0.000870462	0	0			0	0	0.000121364	0.15286	0.210211	0.001966	0.00326006	6.97861e-06	0	0	0	0	0	0	0	0			1
6) adults (1)		0	0	6.20807e-05	0.121066	0.26515	0.00106469	0.246153	0.000877789	0	0			0	0	0.000113946	0.152319	0.207844	0.00185472	0.00348751	6.54942e-06	0	0	0	0	0	0	0	0
Generation 6
		LLL	LL	LLLR	LLR	LR	LLRR	LRR	LRRR	RR	RRR			LLLy	LLy	LLLyR	LLyR	LyR	LLyRR	LyRR	LyRRR	LLLRy	LLRy	LRy	LLRRy	LRRy	LRRRy	RRy	RRRy
1) adults (1+1)	Females	0	0	9.78614e-05	0.190843	0.417971	0.00167833	0.388026	0.00138371	0	0		Males	0	0	0.000311647	0.416599	0.56846	0.00507271	0.00953847	1.79129e-05	0	0	0	0	0	0	0	0
		LL	L	LR	R	RR	Total							LL	LLy	L	Ly	LR	LyR	R	RR	LRy	Ry	RRy	Total
2) gametes	Eggs	0.0211836	0.169659	0.343579	0.462903	0.00119402	0.998518						Sperm	0	0	0.208299	0.300959	0.00253636	0.00424174	0.481332	0.001734	0	0	0	0.999102
				LL	0	LLy	0	L	0.208299	Ly	0.300959	LR	0.00253636	LyR	0.00424174	R	0.481332	RR	0.001734	LRy	0	Ry	0	RRy	0
3) offspring		LL	0.0211836	LLLL	0	LLLLy	0	LLL	0.00441253	LLLy	0.00637538	LLLR	5.37291e-05	LLLyR	8.98552e-05	LLR	0.0101963	LLRR	3.67322e-05	LLLRy	0	LLRy	0	LLRRy	0
3) offspring		L	0.169659	LLL	0	LLLy	0	LL	0.03534	LLy	0.0510605	LLR	0.000430317	LLyR	0.000719651	LR	0.0816625	LRR	0.000294189	LLRy	0	LRy	0	LRRy	0
3) offspring		LR	0.343579	LLLR	0	LLLyR	0	LLR	0.0715673	LLyR	0.103403	LLRR	0.000871438	LLyRR	0.00145737	LRR	0.165375	LRRR	0.000595764	LLRRy	0	LRRy	0	LRRRy	0
3) offspring		R	0.462903	LLR	0	LLyR	0	LR	0.0964224	LyR	0.139314	LRR	0.00117409	LyRR	0.00196351	RR	0.22281	RRR	0.000802671	LRRy	0	RRy	0	RRRy	0
3) offspring		RR	0.00119402	LLRR	0	LLyRR	0	LRR	0.000248714	LyRR	0.000359351	LRRR	3.02847e-06	LyRRR	5.06473e-06	RRR	0.000574721	RRRR	2.07043e-06	LRRRy	0	RRRy	0	RRRRy	0
		LLL	LL	LLLR	LLR	LR	LLRR	LRR	LRRR	RR	RRR			LLLy	LLy	LLLyR	LLyR	LyR	LLyRR	LyRR	LyRRR	LLLRy	LLRy	LRy	LLRRy	LRRy	LRRRy	RRy	RRRy		LLLL	RRRR
3) offspring	F offspring	0.00441253	0.03534	5.37291e-05	0.0821939	0.178085	0.00090817	0.167092	0.000598793	0.22281	0.00137739		M offspring	0.00637538	0.0510605	8.98552e-05	0.104123	0.139314	0.00145737	0.00232286	5.06473e-06	0	0	0	0	0	0	0	0		0	2.07043e-06
4) new adults	Females	0	0	5.37291e-05	0.0821939	0.178085	0.00090817	0.167092	0.000598793	0	0		Males	0	0	8.98552e-05	0.104123	0.139314	0.00145737	0.00232286	5.06473e-06	0	0	0	0	0	0	0	0
5) adults (x)		0	0	7.94522e-05	0.121545	0.263344	0.00134296	0.247089	0.000885468	0	0			0	0	0.000132874	0.153972	0.206012	0.0021551	0.00343495	7.4895e-06	0	0	0	0	0	0	0	0			1
6) adults (1)		0	0	7.42408e-05	0.121401	0.263886	0.00125948	0.246808	0.000883165	0	0			0	0	0.000127196	0.153476	0.206562	0.00206498	0.00345072	7.20748e-06	0	0	0	0	0	0	0	0
Generation 7
		LLL	LL	LLLR	LLR	LR	LLRR	LRR	LRRR	RR	RRR			LLLy	LLy	LLLyR	LLyR	LyR	LLyRR	LyRR	LyRRR	LLLRy	LLRy	LRy	LLRRy	LRRy	LRRRy	RRy	RRRy
1) adults (1+1)	Females	0	0	0.000117041	0.19139	0.416019	0.00198558	0.389096	0.00139232	0	0		Males	0	0	0.000347826	0.419692	0.564858	0.00564684	0.00943623	1.97094e-05	0	0	0	0	0	0	0	0
		LL	L	LR	R	RR	Total							LL	LLy	L	Ly	LR	LyR	R	RR	LRy	Ry	RRy	Total
2) gametes	Eggs	0.0212443	0.170146	0.342289	0.463617	0.00119421	0.998491						Sperm	0	0	0.209846	0.301918	0.00282342	0.00451799	0.47824	0.00172288	0	0	0	0.999068
				LL	0	LLy	0	L	0.209846	Ly	0.301918	LR	0.00282342	LyR	0.00451799	R	0.47824	RR	0.00172288	LRy	0	Ry	0	RRy	0
3) offspring		LL	0.0212443	LLLL	0	LLLLy	0	LLL	0.00445803	LLLy	0.00641403	LLLR	5.99816e-05	LLLyR	9.59816e-05	LLR	0.0101599	LLRR	3.66014e-05	LLLRy	0	LLRy	0	LLRRy	0
3) offspring		L	0.170146	LLL	0	LLLy	0	LL	0.0357044	LLy	0.05137	LLR	0.000480393	LLyR	0.000768718	LR	0.0813705	LRR	0.000293141	LLRy	0	LRy	0	LRRy	0
3) offspring		LR	0.342289	LLLR	0	LLLyR	0	LLR	0.0718279	LLyR	0.103343	LLRR	0.000966426	LLyRR	0.00154646	LRR	0.163696	LRRR	0.000589724	LLRRy	0	LRRy	0	LRRRy	0
3) offspring		R	0.463617	LLR	0	LLyR	0	LR	0.0972881	LyR	0.139974	LRR	0.00130899	LyRR	0.00209462	RR	0.22172	RRR	0.000798758	LRRy	0	RRy	0	RRRy	0
3) offspring		RR	0.00119421	LLRR	0	LLyRR	0	LRR	0.0002506	LyRR	0.000360553	LRRR	3.37176e-06	LyRRR	5.39544e-06	RRR	0.000571119	RRRR	2.05748e-06	LRRRy	0	RRRy	0	RRRRy	0
		LLL	LL	LLLR	LLR	LR	LLRR	LRR	LRRR	RR	RRR			LLLy	LLy	LLLyR	LLyR	LyR	LLyRR	LyRR	LyRRR	LLLRy	LLRy	LRy	LLRRy	LRRy	LRRRy	RRy	RRRy		LLLL	RRRR
3) offspring	F offspring	0.00445803	0.0357044	5.99816e-05	0.0824682	0.178659	0.00100303	0.165549	0.000593095	0.22172	0.00136988		M offspring	0.00641403	0.05137	9.59816e-05	0.104112	0.139974	0.00154646	0.00245517	5.39544e-06	0	0	0	0	0	0	0	0		0	2.05748e-06
4) new adults	Females	0	0	5.99816e-05	0.0824682	0.178659	0.00100303	0.165549	0.000593095	0	0		Males	0	0	9.59816e-05	0.104112	0.139974	0.00154646	0.00245517	5.39544e-06	0	0	0	0	0	0	0	0
5) adults (x)		0	0	8.86619e-05	0.1219	0.264084	0.00148263	0.244706	0.000876684	0	0			0	0	0.000141875	0.153893	0.206903	0.0022859	0.00362912	7.97527e-06	0	0	0	0	0	0	0	0			1
6) adults (1)		0	0	8.43355e-05	0.121751	0.264025	0.00141568	0.245337	0.000878628	0	0			0	0	0.000137471	0.153768	0.206801	0.00221963	0.0035756	7.74493e-06	0	0	0	0	0	0	0	0
Generation 8
		LLL	LL	LLLR	LLR	LR	LLRR	LRR	LRRR	RR	RRR			LLLy	LLy	LLLyR	LLyR	LyR	LLyRR	LyRR	LyRRR	LLLRy	LLRy	LRy	LLRRy	LRRy	LRRRy	RRy	RRRy
1) adults (1+1)	Females	0	0	0.000133128	0.19219	0.416778	0.00223473	0.387278	0.00138696	0	0		Males	0	0	0.000375083	0.419548	0.564244	0.00605613	0.00975582	2.11316e-05	0	0	0	0	0	0	0	0
		LL	L	LR	R	RR	Total							LL	LLy	L	Ly	LR	LyR	R	RR	LRy	Ry	RRy	Total
2) gametes	Eggs	0.0213331	0.170857	0.343159	0.46194	0.00119133	0.99848						Sperm	0	0	0.209774	0.301746	0.00302806	0.0047208	0.478049	0.001722	0	0	0	0.99904
				LL	0	LLy	0	L	0.209774	Ly	0.301746	LR	0.00302806	LyR	0.0047208	R	0.478049	RR	0.001722	LRy	0	Ry	0	RRy	0
3) offspring		LL	0.0213331	LLLL	0	LLLLy	0	LLL	0.00447512	LLLy	0.00643717	LLLR	6.4598e-05	LLLyR	0.000100709	LLR	0.0101983	LLRR	3.67356e-05	LLLRy	0	LLRy	0	LLRRy	0
3) offspring		L	0.170857	LLL	0	LLLy	0	LL	0.0358413	LLy	0.0515553	LLR	0.000517366	LLyR	0.000806581	LR	0.081678	LRR	0.000294216	LLRy	0	LRy	0	LRRy	0
3) offspring		LR	0.343159	LLLR	0	LLLyR	0	LLR	0.0719857	LLyR	0.103547	LLRR	0.00103911	LLyRR	0.00161998	LRR	0.164047	LRRR	0.000590919	LLRRy	0	LRRy	0	LRRRy	0
3) offspring		R	0.46194	LLR	0	LLyR	0	LR	0.0969029	LyR	0.139388	LRR	0.00139878	LyRR	0.00218072	RR	0.22083	RRR	0.000795461	LRRy	0	RRy	0	RRRy	0
3) offspring		RR	0.00119133	LLRR	0	LLyRR	0	LRR	0.00024991	LyRR	0.000359479	LRRR	3.60743e-06	LyRRR	5.62404e-06	RRR	0.000569516	RRRR	2.05148e-06	LRRRy	0	RRRy	0	RRRRy	0
		LLL	LL	LLLR	LLR	LR	LLRR	LRR	LRRR	RR	RRR			LLLy	LLy	LLLyR	LLyR	LyR	LLyRR	LyRR	LyRRR	LLLRy	LLRy	LRy	LLRRy	LRRy	LRRRy	RRy	RRRy		LLLL	RRRR
3) offspring	F offspring	0.00447512	0.0358413	6.4598e-05	0.0827013	0.178581	0.00107584	0.16599	0.000594527	0.22083	0.00136498		M offspring	0.00643717	0.0515553	0.000100709	0.104353	0.139388	0.00161998	0.0025402	5.62404e-06	0	0	0	0	0	0	0	0		0	2.05148e-06
4) new adults	Females	0	0	6.4598e-05	0.0827013	0.178581	0.00107584	0.16599	0.000594527	0	0		Males	0	0	0.000100709	0.104353	0.139388	0.00161998	0.0025402	5.62404e-06	0	0	0	0	0	0	0	0
5) adults (x)		0	0	9.54158e-05	0.122156	0.263777	0.0015891	0.245179	0.000878159	0	0			0	0	0.000148755	0.154137	0.205887	0.00239283	0.00375206	8.30711e-06	0	0	0	0	0	0	0	0			1
6) adults (1)		0	0	9.20918e-05	0.122034	0.263851	0.00153707	0.245226	0.0008783	0	0			0	0	0.00014537	0.154026	0.206161	0.00234087	0.00369912	8.13846e-06	0	0	0	0	0	0	0	0
Generation 9
		LLL	LL	LLLR	LLR	LR	LLRR	LRR	LRRR	RR	RRR			LLLy	LLy	LLLyR	LLyR	LyR	LLyRR	LyRR	LyRRR	LLLRy	LLRy	LRy	LLRRy	LRRy	LRRRy	RRy	RRRy
1) adults (1+1)	Females	0	0	0.000145342	0.192599	0.416419	0.00242586	0.387025	0.00138616	0	0		Males	0	0	0.000396772	0.4204	0.562695	0.00638917	0.0100964	2.22131e-05	0	0	0	0	0	0	0	0
		LL	L	LR	R	RR	Total							LL	LLy	L	Ly	LR	LyR	R	RR	LRy	Ry	RRy	Total
2) gametes	Eggs	0.0213785	0.17122	0.343057	0.461622	0.00119047	0.998468						Sperm	0	0	0.2102	0.301919	0.00319459	0.00488267	0.477103	0.00171838	0	0	0	0.999018
				LL	0	LLy	0	L	0.2102	Ly	0.301919	LR	0.00319459	LyR	0.00488267	R	0.477103	RR	0.00171838	LRy	0	Ry	0	RRy	0
3) offspring		LL	0.0213785	LLLL	0	LLLLy	0	LLL	0.00449375	LLLy	0.00645457	LLLR	6.82953e-05	LLLyR	0.000104384	LLR	0.0101997	LLRR	3.67362e-05	LLLRy	0	LLRy	0	LLRRy	0
3) offspring		L	0.17122	LLL	0	LLLy	0	LL	0.0359905	LLy	0.0516947	LLR	0.000546978	LLyR	0.000836013	LR	0.0816898	LRR	0.000294221	LLRy	0	LRy	0	LRRy	0
3) offspring		LR	0.343057	LLLR	0	LLLyR	0	LLR	0.0721105	LLyR	0.103575	LLRR	0.00109592	LLyRR	0.00167503	LRR	0.163674	LRRR	0.0005895	LLRRy	0	LRRy	0	LRRRy	0
3) offspring		R	0.461622	LLR	0	LLyR	0	LR	0.097033	LyR	0.139373	LRR	0.00147469	LyRR	0.00225395	RR	0.220242	RRR	0.000793241	LRRy	0	RRy	0	RRRy	0
3) offspring		RR	0.00119047	LLRR	0	LLyRR	0	LRR	0.000250236	LyRR	0.000359425	LRRR	3.80305e-06	LyRRR	5.81267e-06	RRR	0.000567977	RRRR	2.04567e-06	LRRRy	0	RRRy	0	RRRRy	0
		LLL	LL	LLLR	LLR	LR	LLRR	LRR	LRRR	RR	RRR			LLLy	LLy	LLLyR	LLyR	LyR	LLyRR	LyRR	LyRRR	LLLRy	LLRy	LRy	LLRRy	LRRy	LRRRy	RRy	RRRy		LLLL	RRRR
3) offspring	F offspring	0.00449375	0.0359905	6.82953e-05	0.0828573	0.178723	0.00113266	0.165693	0.000593304	0.220242	0.00136122		M offspring	0.00645457	0.0516947	0.000104384	0.104412	0.139373	0.00167503	0.00261338	5.81267e-06	0	0	0	0	0	0	0	0		0	2.04567e-06
4) new adults	Females	0	0	6.82953e-05	0.0828573	0.178723	0.00113266	0.165693	0.000593304	0	0		Males	0	0	0.000104384	0.104412	0.139373	0.00167503	0.00261338	5.81267e-06	0	0	0	0	0	0	0	0
5) adults (x)		0	0	0.000100842	0.122344	0.263895	0.00167244	0.244655	0.000876048	0	0			0	0	0.000154129	0.15417	0.205792	0.00247329	0.00385881	8.58275e-06	0	0	0	0	0	0	0	0			1
6) adults (1)		0	0	9.8217e-05	0.122251	0.263882	0.00163183	0.244827	0.000876724	0	0			0	0	0.000151501	0.154127	0.205903	0.00243356	0.0038109	8.44946e-06	0	0	0	0	0	0	0	0
Generation 10
		LLL	LL	LLLR	LLR	LR	LLRR	LRR	LRRR	RR	RRR			LLLy	LLy	LLLyR	LLyR	LyR	LLyRR	LyRR	LyRRR	LLLRy	LLRy	LRy	LLRRy	LRRy	LRRRy	RRy	RRRy
1) adults (1+1)	Females	0	0	0.000155023	0.192957	0.416503	0.00257563	0.386426	0.00138379	0	0		Males	0	0	0.000413448	0.420613	0.56191	0.0066412	0.0104	2.30586e-05	0	0	0	0	0	0	0	0
		LL	L	LR	R	RR	Total							LL	LLy	L	Ly	LR	LyR	R	RR	LRy	Ry	RRy	Total
2) gametes	Eggs	0.0214182	0.171539	0.343275	0.46104	0.00118935	0.998461						Sperm	0	0	0.210306	0.301898	0.0033206	0.00500633	0.476754	0.00171693	0	0	0	0.999002
				LL	0	LLy	0	L	0.210306	Ly	0.301898	LR	0.0033206	LyR	0.00500633	R	0.476754	RR	0.00171693	LRy	0	Ry	0	RRy	0
3) offspring		LL	0.0214182	LLLL	0	LLLLy	0	LLL	0.00450439	LLLy	0.00646611	LLLR	7.11213e-05	LLLyR	0.000107227	LLR	0.0102112	LLRR	3.67735e-05	LLLRy	0	LLRy	0	LLRRy	0
3) offspring		L	0.171539	LLL	0	LLLy	0	LL	0.0360757	LLy	0.0517871	LLR	0.000569611	LLyR	0.000858779	LR	0.0817817	LRR	0.00029452	LLRy	0	LRy	0	LRRy	0
3) offspring		LR	0.343275	LLLR	0	LLLyR	0	LLR	0.0721929	LLyR	0.103634	LLRR	0.00113988	LLyRR	0.00171855	LRR	0.163657	LRRR	0.000589378	LLRRy	0	LRRy	0	LRRRy	0
3) offspring		R	0.46104	LLR	0	LLyR	0	LR	0.0969597	LyR	0.139187	LRR	0.00153093	LyRR	0.00230812	RR	0.219803	RRR	0.000791573	LRRy	0	RRy	0	RRRy	0
3) offspring		RR	0.00118935	LLRR	0	LLyRR	0	LRR	0.000250129	LyRR	0.000359063	LRRR	3.94937e-06	LyRRR	5.9543e-06	RRR	0.000567029	RRRR	2.04204e-06	LRRRy	0	RRRy	0	RRRRy	0
		LLL	LL	LLLR	LLR	LR	LLRR	LRR	LRRR	RR	RRR			LLLy	LLy	LLLyR	LLyR	LyR	LLyRR	LyRR	LyRRR	LLLRy	LLRy	LRy	LLRRy	LRRy	LRRRy	RRy	RRRy		LLLL	RRRR
3) offspring	F offspring	0.00450439	0.0360757	7.11213e-05	0.0829737	0.178741	0.00117665	0.165733	0.000593328	0.219803	0.0013586		M offspring	0.00646611	0.0517871	0.000107227	0.104493	0.139187	0.00171855	0.00266718	5.9543e-06	0	0	0	0	0	0	0	0		0	2.04204e-06
4) new adults	Females	0	0	7.11213e-05	0.0829737	0.178741	0.00117665	0.165733	0.000593328	0	0		Males	0	0	0.000107227	0.104493	0.139187	0.00171855	0.00266718	5.9543e-06	0	0	0	0	0	0	0	0
5) adults (x)		0	0	0.000104981	0.122476	0.263837	0.00173684	0.244636	0.000875802	0	0			0	0	0.000158276	0.15424	0.205452	0.00253672	0.00393699	8.78906e-06	0	0	0	0	0	0	0	0			1
6) adults (1)		0	0	0.000102952	0.122409	0.263851	0.00170534	0.244693	0.000876078	0	0			0	0	0.000156243	0.154206	0.205587	0.00250577	0.00389916	8.68718e-06	0	0	0	0	0	0	0	0
Generation 11
		LLL	LL	LLLR	LLR	LR	LLRR	LRR	LRRR	RR	RRR			LLLy	LLy	LLLyR	LLyR	LyR	LLyRR	LyRR	LyRRR	LLLRy	LLRy	LRy	LLRRy	LRRy	LRRRy	RRy	RRRy
1) adults (1+1)	Females	0	0	0.000162478	0.193184	0.416407	0.00269135	0.386173	0.00138262	0	0		Males	0	0	0.000426471	0.42091	0.561157	0.00683959	0.0106429	2.37119e-05	0	0	0	0	0	0	0	0
		LL	L	LR	R	RR	Total							LL	LLy	L	Ly	LR	LyR	R	RR	LRy	Ry	RRy	Total
2) gametes	Eggs	0.0214434	0.171741	0.343312	0.46077	0.00118875	0.998455						Sperm	0	0	0.210455	0.301924	0.0034198	0.00510327	0.476371	0.0017154	0	0	0	0.998989
				LL	0	LLy	0	L	0.210455	Ly	0.301924	LR	0.0034198	LyR	0.00510327	R	0.476371	RR	0.0017154	LRy	0	Ry	0	RRy	0
3) offspring		LL	0.0214434	LLLL	0	LLLLy	0	LLL	0.00451288	LLLy	0.00647428	LLLR	7.33322e-05	LLLyR	0.000109432	LLR	0.010215	LLRR	3.67841e-05	LLLRy	0	LLRy	0	LLRRy	0
3) offspring		L	0.171741	LLL	0	LLLy	0	LL	0.0361437	LLy	0.0518526	LLR	0.000587318	LLyR	0.000876438	LR	0.0818123	LRR	0.000294604	LLRy	0	LRy	0	LRRy	0
3) offspring		LR	0.343312	LLLR	0	LLLyR	0	LLR	0.0722518	LLyR	0.103654	LLRR	0.00117406	LLyRR	0.00175201	LRR	0.163544	LRRR	0.000588917	LLRRy	0	LRRy	0	LRRRy	0
3) offspring		R	0.46077	LLR	0	LLyR	0	LR	0.0969714	LyR	0.139117	LRR	0.00157574	LyRR	0.00235143	RR	0.219497	RRR	0.000790404	LRRy	0	RRy	0	RRRy	0
3) offspring		RR	0.00118875	LLRR	0	LLyRR	0	LRR	0.000250179	LyRR	0.000358913	LRRR	4.06529e-06	LyRRR	6.06652e-06	RRR	0.000566287	RRRR	2.03918e-06	LRRRy	0	RRRy	0	RRRRy	0
		LLL	LL	LLLR	LLR	LR	LLRR	LRR	LRRR	RR	RRR			LLLy	LLy	LLLyR	LLyR	LyR	LLyRR	LyRR	LyRRR	LLLRy	LLRy	LRy	LLRRy	LRRy	LRRRy	RRy	RRRy		LLLL	RRRR
3) offspring	F offspring	0.00451288	0.0361437	7.33322e-05	0.0830542	0.178784	0.00121084	0.165665	0.000592983	0.219497	0.00135669		M offspring	0.00647428	0.0518526	0.000109432	0.104531	0.139117	0.00175201	0.00271034	6.06652e-06	0	0	0	0	0	0	0	0		0	2.03918e-06
4) new adults	Females	0	0	7.33322e-05	0.0830542	0.178784	0.00121084	0.165665	0.000592983	0	0		Males	0	0	0.000109432	0.104531	0.139117	0.00175201	0.00271034	6.06652e-06	0	0	0	0	0	0	0	0
5) adults (x)		0	0	0.000108223	0.12257	0.263846	0.00178694	0.244485	0.000875115	0	0			0	0	0.000161497	0.154265	0.205307	0.0025856	0.00399989	8.95288e-06	0	0	0	0	0	0	0	0			1
6) adults (1)		0	0	0.000106641	0.122522	0.263848	0.00176246	0.244548	0.000875404	0	0			0	0	0.000159921	0.154247	0.205391	0.00256165	0.00396967	8.87317e-06	0	0	0	0	0	0	0	0
Generation 12
		LLL	LL	LLLR	LLR	LR	LLRR	LRR	LRRR	RR	RRR			LLLy	LLy	LLLyR	LLyR	LyR	LLyRR	LyRR	LyRRR	LLLRy	LLRy	LRy	LLRRy	LRRy	LRRRy	RRy	RRRy
1) adults (1+1)	Females	0	0	0.000168294	0.193355	0.416386	0.00278139	0.385928	0.0013815	0	0		Males	0	0	0.00043654	0.421051	0.56066	0.00699257	0.0108361	2.42212e-05	0	0	0	0	0	0	0	0
		LL	L	LR	R	RR	Total							LL	LLy	L	Ly	LR	LyR	R	RR	LRy	Ry	RRy	Total
2) gametes	Eggs	0.0214624	0.171893	0.343385	0.460522	0.00118824	0.99845						Sperm	0	0	0.210525	0.301913	0.00349629	0.00517827	0.476151	0.00171449	0	0	0	0.998979
				LL	0	LLy	0	L	0.210525	Ly	0.301913	LR	0.00349629	LyR	0.00517827	R	0.476151	RR	0.00171449	LRy	0	Ry	0	RRy	0
3) offspring		LL	0.0214624	LLLL	0	LLLLy	0	LLL	0.00451838	LLLy	0.00647978	LLLR	7.50388e-05	LLLyR	0.000111138	LLR	0.0102194	LLRR	3.67971e-05	LLLRy	0	LLRy	0	LLRRy	0
3) offspring		L	0.171893	LLL	0	LLLy	0	LL	0.0361878	LLy	0.0518966	LLR	0.000600986	LLyR	0.000890106	LR	0.0818469	LRR	0.000294708	LLRy	0	LRy	0	LRRy	0
3) offspring		LR	0.343385	LLLR	0	LLLyR	0	LLR	0.0722912	LLyR	0.103672	LLRR	0.00120057	LLyRR	0.00177814	LRR	0.163503	LRRR	0.00058873	LLRRy	0	LRRy	0	LRRRy	0
3) offspring		R	0.460522	LLR	0	LLyR	0	LR	0.0969515	LyR	0.139037	LRR	0.00161012	LyRR	0.0023847	RR	0.219278	RRR	0.000789559	LRRy	0	RRy	0	RRRy	0
3) offspring		RR	0.00118824	LLRR	0	LLyRR	0	LRR	0.000250155	LyRR	0.000358745	LRRR	4.15443e-06	LyRRR	6.15303e-06	RRR	0.000565783	RRRR	2.03723e-06	LRRRy	0	RRRy	0	RRRRy	0
		LLL	LL	LLLR	LLR	LR	LLRR	LRR	LRRR	RR	RRR			LLLy	LLy	LLLyR	LLyR	LyR	LLyRR	LyRR	LyRRR	LLLRy	LLRy	LRy	LLRRy	LRRy	LRRRy	RRy	RRRy		LLLL	RRRR
3) offspring	F offspring	0.00451838	0.0361878	7.50388e-05	0.0831116	0.178798	0.00123737	0.165658	0.000592884	0.219278	0.00135534		M offspring	0.00647978	0.0518966	0.000111138	0.104562	0.139037	0.00177814	0.00274345	6.15303e-06	0	0	0	0	0	0	0	0		0	2.03723e-06
4) new adults	Females	0	0	7.50388e-05	0.0831116	0.178798	0.00123737	0.165658	0.000592884	0	0		Males	0	0	0.000111138	0.104562	0.139037	0.00177814	0.00274345	6.15303e-06	0	0	0	0	0	0	0	0
5) adults (x)		0	0	0.000110724	0.122635	0.263826	0.0018258	0.244437	0.000874831	0	0			0	0	0.00016399	0.154287	0.205157	0.00262374	0.0040481	9.07912e-06	0	0	0	0	0	0	0	0			1
6) adults (1)		0	0	0.000109499	0.122601	0.263833	0.0018068	0.24447	0.000875003	0	0			0	0	0.000162769	0.154275	0.205227	0.00260511	0.00402457	9.01733e-06	0	0	0	0	0	0	0	0
Generation 13
		LLL	LL	LLLR	LLR	LR	LLRR	LRR	LRRR	RR	RRR			LLLy	LLy	LLLyR	LLyR	LyR	LLyRR	LyRR	LyRRR	LLLRy	LLRy	LRy	LLRRy	LRRy	LRRRy	RRy	RRRy
1) adults (1+1)	Females	0	0	0.000172794	0.19347	0.41634	0.00285121	0.385785	0.00138079	0	0		Males	0	0	0.000444356	0.421167	0.560265	0.00711188	0.010987	2.46171e-05	0	0	0	0	0	0	0	0
		LL	L	LR	R	RR	Total							LL	LLy	L	Ly	LR	LyR	R	RR	LRy	Ry	RRy	Total
2) gametes	Eggs	0.0214752	0.171995	0.343417	0.460371	0.00118791	0.998446						Sperm	0	0	0.210584	0.301907	0.00355594	0.00523673	0.475974	0.00171376	0	0	0	0.998971
				LL	0	LLy	0	L	0.210584	Ly	0.301907	LR	0.00355594	LyR	0.00523673	R	0.475974	RR	0.00171376	LRy	0	Ry	0	RRy	0
3) offspring		LL	0.0214752	LLLL	0	LLLLy	0	LLL	0.00452233	LLLy	0.00648351	LLLR	7.63645e-05	LLLyR	0.00011246	LLR	0.0102216	LLRR	3.68033e-05	LLLRy	0	LLRy	0	LLRRy	0
3) offspring		L	0.171995	LLL	0	LLLy	0	LL	0.0362194	LLy	0.0519265	LLR	0.000611604	LLyR	0.000900693	LR	0.0818652	LRR	0.000294758	LLRy	0	LRy	0	LRRy	0
3) offspring		LR	0.343417	LLLR	0	LLLyR	0	LLR	0.072318	LLyR	0.10368	LLRR	0.00122117	LLyRR	0.00179838	LRR	0.163458	LRRR	0.000588533	LLRRy	0	LRRy	0	LRRRy	0
3) offspring		R	0.460371	LLR	0	LLyR	0	LR	0.0969466	LyR	0.138989	LRR	0.00163705	LyRR	0.00241084	RR	0.219125	RRR	0.000788963	LRRy	0	RRy	0	RRRy	0
3) offspring		RR	0.00118791	LLRR	0	LLyRR	0	LRR	0.000250154	LyRR	0.000358638	LRRR	4.22414e-06	LyRRR	6.22077e-06	RRR	0.000565414	RRRR	2.03579e-06	LRRRy	0	RRRy	0	RRRRy	0
		LLL	LL	LLLR	LLR	LR	LLRR	LRR	LRRR	RR	RRR			LLLy	LLy	LLLyR	LLyR	LyR	LLyRR	LyRR	LyRRR	LLLRy	LLRy	LRy	LLRRy	LRRy	LRRRy	RRy	RRRy		LLLL	RRRR
3) offspring	F offspring	0.00452233	0.0362194	7.63645e-05	0.0831513	0.178812	0.00125797	0.16564	0.000592757	0.219125	0.00135438		M offspring	0.00648351	0.0519265	0.00011246	0.104581	0.138989	0.00179838	0.00276948	6.22077e-06	0	0	0	0	0	0	0	0		0	2.03579e-06
4) new adults	Females	0	0	7.63645e-05	0.0831513	0.178812	0.00125797	0.16564	0.000592757	0	0		Males	0	0	0.00011246	0.104581	0.138989	0.00179838	0.00276948	6.22077e-06	0	0	0	0	0	0	0	0
5) adults (x)		0	0	0.000112668	0.122681	0.263817	0.001856	0.244383	0.000874549	0	0			0	0	0.000165922	0.154297	0.205063	0.00265332	0.00408607	9.17807e-06	0	0	0	0	0	0	0	0			1
6) adults (1)		0	0	0.000111717	0.122657	0.263822	0.00184124	0.244409	0.000874685	0	0			0	0	0.000164977	0.154291	0.205113	0.00263886	0.00406762	9.12985e-06	0	0	0	0	0	0	0	0
Generation 14
		LLL	LL	LLLR	LLR	LR	LLRR	LRR	LRRR	RR	RRR			LLLy	LLy	LLLyR	LLyR	LyR	LLyRR	LyRR	LyRRR	LLLRy	LLRy	LRy	LLRRy	LRRy	LRRRy	RRy	RRRy
1) adults (1+1)	Females	0	0	0.000176289	0.193552	0.41631	0.00290547	0.385677	0.00138025	0	0		Males	0	0	0.000450406	0.421233	0.559982	0.00720441	0.0111051	2.49256e-05	0	0	0	0	0	0	0	0
		LL	L	LR	R	RR	Total							LL	LLy	L	Ly	LR	LyR	R	RR	LRy	Ry	RRy	Total
2) gametes	Eggs	0.0214843	0.172068	0.343447	0.460257	0.00118766	0.998443						Sperm	0	0	0.210616	0.301893	0.0036022	0.00528215	0.475857	0.00171326	0	0	0	0.998965
				LL	0	LLy	0	L	0.210616	Ly	0.301893	LR	0.0036022	LyR	0.00528215	R	0.475857	RR	0.00171326	LRy	0	Ry	0	RRy	0
3) offspring		LL	0.0214843	LLLL	0	LLLLy	0	LLL	0.00452494	LLLy	0.00648596	LLLR	7.73906e-05	LLLyR	0.000113483	LLR	0.0102234	LLRR	3.68082e-05	LLLRy	0	LLRy	0	LLRRy	0
3) offspring		L	0.172068	LLL	0	LLLy	0	LL	0.0362402	LLy	0.0519461	LLR	0.000619822	LLyR	0.000908887	LR	0.0818796	LRR	0.000294797	LLRy	0	LRy	0	LRRy	0
3) offspring		LR	0.343447	LLLR	0	LLLyR	0	LLR	0.0723355	LLyR	0.103684	LLRR	0.00123716	LLyRR	0.00181414	LRR	0.163432	LRRR	0.000588414	LLRRy	0	LRRy	0	LRRRy	0
3) offspring		R	0.460257	LLR	0	LLyR	0	LR	0.0969377	LyR	0.138949	LRR	0.00165794	LyRR	0.00243115	RR	0.219017	RRR	0.000788542	LRRy	0	RRy	0	RRRy	0
3) offspring		RR	0.00118766	LLRR	0	LLyRR	0	LRR	0.000250141	LyRR	0.000358548	LRRR	4.2782e-06	LyRRR	6.27341e-06	RRR	0.000565158	RRRR	2.03478e-06	LRRRy	0	RRRy	0	RRRRy	0
		LLL	LL	LLLR	LLR	LR	LLRR	LRR	LRRR	RR	RRR			LLLy	LLy	LLLyR	LLyR	LyR	LLyRR	LyRR	LyRRR	LLLRy	LLRy	LRy	LLRRy	LRRy	LRRRy	RRy	RRRy		LLLL	RRRR
3) offspring	F offspring	0.00452494	0.0362402	7.73906e-05	0.0831788	0.178817	0.00127397	0.165634	0.000592693	0.219017	0.0013537		M offspring	0.00648596	0.0519461	0.000113483	0.104593	0.138949	0.00181414	0.0027897	6.27341e-06	0	0	0	0	0	0	0	0		0	2.03478e-06
4) new adults	Females	0	0	7.73906e-05	0.0831788	0.178817	0.00127397	0.165634	0.000592693	0	0		Males	0	0	0.000113483	0.104593	0.138949	0.00181414	0.0027897	6.27341e-06	0	0	0	0	0	0	0	0
5) adults (x)		0	0	0.000114172	0.122711	0.263805	0.00187946	0.244356	0.000874384	0	0			0	0	0.000167419	0.154304	0.204987	0.00267635	0.00411557	9.255e-06	0	0	0	0	0	0	0	0			1
6) adults (1)		0	0	0.000113436	0.122695	0.26381	0.00186799	0.244372	0.000874475	0	0			0	0	0.000166686	0.1543	0.205025	0.0026651	0.00410118	9.21746e-06	0	0	0	0	0	0	0	0
Generation 15
		LLL	LL	LLLR	LLR	LR	LLRR	LRR	LRRR	RR	RRR			LLLy	LLy	LLLyR	LLyR	LyR	LLyRR	LyRR	LyRRR	LLLRy	LLRy	LRy	LLRRy	LRRy	LRRRy	RRy	RRRy
1) adults (1+1)	Females	0	0	0.000178996	0.193607	0.416279	0.0029476	0.385608	0.00137988	0	0		Males	0	0	0.000455094	0.421277	0.559769	0.00727639	0.0111972	2.5166e-05	0	0	0	0	0	0	0	0
		LL	L	LR	R	RR	Total							LL	LLy	L	Ly	LR	LyR	R	RR	LRy	Ry	RRy	Total
2) gametes	Eggs	0.0214904	0.172117	0.343464	0.460183	0.00118749	0.998441						Sperm	0	0	0.210638	0.301881	0.0036382	0.0053175	0.475772	0.0017129	0	0	0	0.99896
				LL	0	LLy	0	L	0.210638	Ly	0.301881	LR	0.0036382	LyR	0.0053175	R	0.475772	RR	0.0017129	LRy	0	Ry	0	RRy	0
3) offspring		LL	0.0214904	LLLL	0	LLLLy	0	LLL	0.0045267	LLLy	0.00648753	LLLR	7.81862e-05	LLLyR	0.000114275	LLR	0.0102245	LLRR	3.68108e-05	LLLRy	0	LLRy	0	LLRRy	0
3) offspring		L	0.172117	LLL	0	LLLy	0	LL	0.0362544	LLy	0.0519587	LLR	0.000626194	LLyR	0.00091523	LR	0.0818883	LRR	0.000294818	LLRy	0	LRy	0	LRRy	0
3) offspring		LR	0.343464	LLLR	0	LLLyR	0	LLR	0.0723467	LLyR	0.103685	LLRR	0.00124959	LLyRR	0.00182637	LRR	0.163411	LRRR	0.000588319	LLRRy	0	LRRy	0	LRRRy	0
3) offspring		R	0.460183	LLR	0	LLyR	0	LR	0.0969322	LyR	0.13892	LRR	0.00167424	LyRR	0.00244702	RR	0.218942	RRR	0.000788247	LRRy	0	RRy	0	RRRy	0
3) offspring		RR	0.00118749	LLRR	0	LLyRR	0	LRR	0.000250132	LyRR	0.000358482	LRRR	4.32034e-06	LyRRR	6.3145e-06	RRR	0.000564977	RRRR	2.03406e-06	LRRRy	0	RRRy	0	RRRRy	0
		LLL	LL	LLLR	LLR	LR	LLRR	LRR	LRRR	RR	RRR			LLLy	LLy	LLLyR	LLyR	LyR	LLyRR	LyRR	LyRRR	LLLRy	LLRy	LRy	LLRRy	LRRy	LRRRy	RRy	RRRy		LLLL	RRRR
3) offspring	F offspring	0.0045267	0.0362544	7.81862e-05	0.0831974	0.17882	0.0012864	0.16563	0.000592639	0.218942	0.00135322		M offspring	0.00648753	0.0519587	0.000114275	0.1046	0.13892	0.00182637	0.00280551	6.3145e-06	0	0	0	0	0	0	0	0		0	2.03406e-06
4) new adults	Females	0	0	7.81862e-05	0.0831974	0.17882	0.0012864	0.16563	0.000592639	0	0		Males	0	0	0.000114275	0.1046	0.13892	0.00182637	0.00280551	6.3145e-06	0	0	0	0	0	0	0	0
5) adults (x)		0	0	0.00011534	0.122732	0.263794	0.00189769	0.244336	0.000874257	0	0			0	0	0.000168578	0.154306	0.204934	0.00269425	0.00413866	9.3151e-06	0	0	0	0	0	0	0	0			1
6) adults (1)		0	0	0.000114768	0.122721	0.263799	0.00188878	0.244347	0.000874322	0	0			0	0	0.00016801	0.154304	0.204961	0.0026855	0.00412742	9.28581e-06	0	0	0	0	0	0	0	0
Generation 16
		LLL	LL	LLLR	LLR	LR	LLRR	LRR	LRRR	RR	RRR			LLLy	LLy	LLLyR	LLyR	LyR	LLyRR	LyRR	LyRRR	LLLRy	LLRy	LRy	LLRRy	LRRy	LRRRy	RRy	RRRy
1) adults (1+1)	Females	0	0	0.000181096	0.193644	0.416255	0.00298035	0.38556	0.00137961	0	0		Males	0	0	0.000458724	0.421301	0.559613	0.00733232	0.0112692	2.53534e-05	0	0	0	0	0	0	0	0
		LL	L	LR	R	RR	Total							LL	LLy	L	Ly	LR	LyR	R	RR	LRy	Ry	RRy	Total
2) gametes	Eggs	0.0214945	0.17215	0.343477	0.460131	0.00118737	0.998439						Sperm	0	0	0.210651	0.301868	0.00366616	0.005345	0.475714	0.00171265	0	0	0	0.998956
				LL	0	LLy	0	L	0.210651	Ly	0.301868	LR	0.00366616	LyR	0.005345	R	0.475714	RR	0.00171265	LRy	0	Ry	0	RRy	0
3) offspring		LL	0.0214945	LLLL	0	LLLLy	0	LLL	0.00452783	LLLy	0.0064885	LLLR	7.88024e-05	LLLyR	0.000114888	LLR	0.0102253	LLRR	3.68125e-05	LLLRy	0	LLRy	0	LLRRy	0
3) offspring		L	0.17215	LLL	0	LLLy	0	LL	0.0362635	LLy	0.0519664	LLR	0.000631129	LLyR	0.000920141	LR	0.0818941	LRR	0.000294832	LLRy	0	LRy	0	LRRy	0
3) offspring		LR	0.343477	LLLR	0	LLLyR	0	LLR	0.0723535	LLyR	0.103684	LLRR	0.00125924	LLyRR	0.00183588	LRR	0.163397	LRRR	0.000588254	LLRRy	0	LRRy	0	LRRRy	0
3) offspring		R	0.460131	LLR	0	LLyR	0	LR	0.0969269	LyR	0.138899	LRR	0.00168691	LyRR	0.0024594	RR	0.218891	RRR	0.000788042	LRRy	0	RRy	0	RRRy	0
3) offspring		RR	0.00118737	LLRR	0	LLyRR	0	LRR	0.000250121	LyRR	0.00035843	LRRR	4.35311e-06	LyRRR	6.34652e-06	RRR	0.000564851	RRRR	2.03355e-06	LRRRy	0	RRRy	0	RRRRy	0
		LLL	LL	LLLR	LLR	LR	LLRR	LRR	LRRR	RR	RRR			LLLy	LLy	LLLyR	LLyR	LyR	LLyRR	LyRR	LyRRR	LLLRy	LLRy	LRy	LLRRy	LRRy	LRRRy	RRy	RRRy		LLLL	RRRR
3) offspring	F offspring	0.00452783	0.0362635	7.88024e-05	0.0832099	0.178821	0.00129605	0.165629	0.000592607	0.218891	0.00135289		M offspring	0.0064885	0.0519664	0.000114888	0.104605	0.138899	0.00183588	0.00281783	6.34652e-06	0	0	0	0	0	0	0	0		0	2.03355e-06
4) new adults	Females	0	0	7.88024e-05	0.0832099	0.178821	0.00129605	0.165629	0.000592607	0	0		Males	0	0	0.000114888	0.104605	0.138899	0.00183588	0.00281783	6.34652e-06	0	0	0	0	0	0	0	0
5) adults (x)		0	0	0.000116244	0.122746	0.263785	0.00191185	0.244324	0.000874174	0	0			0	0	0.000169475	0.154306	0.204894	0.00270817	0.00415667	9.36196e-06	0	0	0	0	0	0	0	0			1
6) adults (1)		0	0	0.000115801	0.122738	0.263789	0.00190493	0.244331	0.000874219	0	0			0	0	0.000169036	0.154305	0.204914	0.00270137	0.0041479	9.33911e-06	0	0	0	0	0	0	0	0
Generation 17
		LLL	LL	LLLR	LLR	LR	LLRR	LRR	LRRR	RR	RRR			LLLy	LLy	LLLyR	LLyR	LyR	LLyRR	LyRR	LyRRR	LLLRy	LLRy	LRy	LLRRy	LRRy	LRRRy	RRy	RRRy
1) adults (1+1)	Females	0	0	0.000182723	0.193669	0.416233	0.00300579	0.38553	0.00137943	0	0		Males	0	0	0.000461535	0.421314	0.559497	0.00737582	0.0113254	2.54995e-05	0	0	0	0	0	0	0	0
		LL	L	LR	R	RR	Total							LL	LLy	L	Ly	LR	LyR	R	RR	LRy	Ry	RRy	Total
2) gametes	Eggs	0.0214973	0.172172	0.343484	0.460097	0.00118729	0.998438						Sperm	0	0	0.210657	0.301855	0.00368791	0.0053664	0.475674	0.00171247	0	0	0	0.998953
				LL	0	LLy	0	L	0.210657	Ly	0.301855	LR	0.00368791	LyR	0.0053664	R	0.475674	RR	0.00171247	LRy	0	Ry	0	RRy	0
3) offspring		LL	0.0214973	LLLL	0	LLLLy	0	LLL	0.00452855	LLLy	0.00648906	LLLR	7.92799e-05	LLLyR	0.000115363	LLR	0.0102257	LLRR	3.68134e-05	LLLRy	0	LLRy	0	LLRRy	0
3) offspring		L	0.172172	LLL	0	LLLy	0	LL	0.0362692	LLy	0.0519709	LLR	0.000634953	LLyR	0.000923942	LR	0.0818976	LRR	0.000294839	LLRy	0	LRy	0	LRRy	0
3) offspring		LR	0.343484	LLLR	0	LLLyR	0	LLR	0.0723575	LLyR	0.103683	LLRR	0.00126674	LLyRR	0.00184328	LRR	0.163387	LRRR	0.000588206	LLRRy	0	LRRy	0	LRRRy	0
3) offspring		R	0.460097	LLR	0	LLyR	0	LR	0.0969228	LyR	0.138883	LRR	0.0016968	LyRR	0.00246907	RR	0.218856	RRR	0.000787902	LRRy	0	RRy	0	RRRy	0
3) offspring		RR	0.00118729	LLRR	0	LLyRR	0	LRR	0.000250112	LyRR	0.000358391	LRRR	4.37863e-06	LyRRR	6.37149e-06	RRR	0.000564765	RRRR	2.0332e-06	LRRRy	0	RRRy	0	RRRRy	0
		LLL	LL	LLLR	LLR	LR	LLRR	LRR	LRRR	RR	RRR			LLLy	LLy	LLLyR	LLyR	LyR	LLyRR	LyRR	LyRRR	LLLRy	LLRy	LRy	LLRRy	LRRy	LRRRy	RRy	RRRy		LLLL	RRRR
3) offspring	F offspring	0.00452855	0.0362692	7.92799e-05	0.0832181	0.17882	0.00130355	0.165628	0.000592585	0.218856	0.00135267		M offspring	0.00648906	0.0519709	0.000115363	0.104607	0.138883	0.00184328	0.00282746	6.37149e-06	0	0	0	0	0	0	0	0		0	2.0332e-06
4) new adults	Females	0	0	7.92799e-05	0.0832181	0.17882	0.00130355	0.165628	0.000592585	0	0		Males	0	0	0.000115363	0.104607	0.138883	0.00184328	0.00282746	6.37149e-06	0	0	0	0	0	0	0	0
5) adults (x)		0	0	0.000116945	0.122754	0.263776	0.00192286	0.244317	0.000874117	0	0			0	0	0.000170171	0.154304	0.204865	0.002719	0.00417076	9.39853e-06	0	0	0	0	0	0	0	0			1
6) adults (1)		0	0	0.000116602	0.12275	0.26378	0.00191748	0.244321	0.000874147	0	0			0	0	0.00016983	0.154304	0.20488	0.00271371	0.0041639	9.38071e-06	0	0	0	0	0	0	0	0
Generation 18
		LLL	LL	LLLR	LLR	LR	LLRR	LRR	LRRR	RR	RRR			LLLy	LLy	LLLyR	LLyR	LyR	LLyRR	LyRR	LyRRR	LLLRy	LLRy	LRy	LLRRy	LRRy	LRRRy	RRy	RRRy
1) adults (1+1)	Females	0	0	0.000183985	0.193685	0.416215	0.00302557	0.385511	0.00137931	0	0		Males	0	0	0.000463712	0.42132	0.559412	0.00740963	0.0113693	2.56135e-05	0	0	0	0	0	0	0	0
		LL	L	LR	R	RR	Total							LL	LLy	L	Ly	LR	LyR	R	RR	LRy	Ry	RRy	Total
2) gametes	Eggs	0.021499	0.172186	0.34349	0.460075	0.00118724	0.998437						Sperm	0	0	0.21066	0.301844	0.00370482	0.00538305	0.475647	0.00171234	0	0	0	0.998951
				LL	0	LLy	0	L	0.21066	Ly	0.301844	LR	0.00370482	LyR	0.00538305	R	0.475647	RR	0.00171234	LRy	0	Ry	0	RRy	0
3) offspring		LL	0.021499	LLLL	0	LLLLy	0	LLL	0.00452898	LLLy	0.00648935	LLLR	7.96499e-05	LLLyR	0.00011573	LLR	0.0102259	LLRR	3.68137e-05	LLLRy	0	LLRy	0	LLRRy	0
3) offspring		L	0.172186	LLL	0	LLLy	0	LL	0.0362726	LLy	0.0519732	LLR	0.000637917	LLyR	0.000926885	LR	0.0818997	LRR	0.000294841	LLRy	0	LRy	0	LRRy	0
3) offspring		LR	0.34349	LLLR	0	LLLyR	0	LLR	0.0723595	LLyR	0.10368	LLRR	0.00127257	LLyRR	0.00184902	LRR	0.16338	LRRR	0.000588172	LLRRy	0	LRRy	0	LRRRy	0
3) offspring		R	0.460075	LLR	0	LLyR	0	LR	0.0969193	LyR	0.138871	LRR	0.00170449	LyRR	0.00247661	RR	0.218833	RRR	0.000787807	LRRy	0	RRy	0	RRRy	0
3) offspring		RR	0.00118724	LLRR	0	LLyRR	0	LRR	0.000250103	LyRR	0.00035836	LRRR	4.3985e-06	LyRRR	6.39096e-06	RRR	0.000564706	RRRR	2.03296e-06	LRRRy	0	RRRy	0	RRRRy	0
		LLL	LL	LLLR	LLR	LR	LLRR	LRR	LRRR	RR	RRR			LLLy	LLy	LLLyR	LLyR	LyR	LLyRR	LyRR	LyRRR	LLLRy	LLRy	LRy	LLRRy	LRRy	LRRRy	RRy	RRRy		LLLL	RRRR
3) offspring	F offspring	0.00452898	0.0362726	7.96499e-05	0.0832233	0.178819	0.00130938	0.165629	0.000592571	0.218833	0.00135251		M offspring	0.00648935	0.0519732	0.00011573	0.104607	0.138871	0.00184902	0.00283497	6.39096e-06	0	0	0	0	0	0	0	0		0	2.03296e-06
4) new adults	Females	0	0	7.96499e-05	0.0832233	0.178819	0.00130938	0.165629	0.000592571	0	0		Males	0	0	0.00011573	0.104607	0.138871	0.00184902	0.00283497	6.39096e-06	0	0	0	0	0	0	0	0
5) adults (x)		0	0	0.000117489	0.12276	0.263769	0.00193142	0.244314	0.000874079	0	0			0	0	0.000170709	0.154302	0.204843	0.00272742	0.00418176	9.42707e-06	0	0	0	0	0	0	0	0			1
6) adults (1)		0	0	0.000117223	0.122757	0.263773	0.00192724	0.244316	0.0008741	0	0			0	0	0.000170446	0.154303	0.204854	0.00272331	0.0041764	9.41316e-06	0	0	0	0	0	0	0	0
Generation 19
		LLL	LL	LLLR	LLR	LR	LLRR	LRR	LRRR	RR	RRR			LLLy	LLy	LLLyR	LLyR	LyR	LLyRR	LyRR	LyRRR	LLLRy	LLRy	LRy	LLRRy	LRRy	LRRRy	RRy	RRRy
1) adults (1+1)	Females	0	0	0.000184963	0.193695	0.4162	0.00304094	0.3855	0.00137922	0	0		Males	0	0	0.000465398	0.42132	0.559349	0.00743593	0.0114036	2.57024e-05	0	0	0	0	0	0	0	0
		LL	L	LR	R	RR	Total							LL	LLy	L	Ly	LR	LyR	R	RR	LRy	Ry	RRy	Total
2) gametes	Eggs	0.0215001	0.172194	0.343493	0.460061	0.0011872	0.998436						Sperm	0	0	0.21066	0.301834	0.00371797	0.00539601	0.475629	0.00171226	0	0	0	0.99895
				LL	0	LLy	0	L	0.21066	Ly	0.301834	LR	0.00371797	LyR	0.00539601	R	0.475629	RR	0.00171226	LRy	0	Ry	0	RRy	0
3) offspring		LL	0.0215001	LLLL	0	LLLLy	0	LLL	0.00452921	LLLy	0.00648946	LLLR	7.99366e-05	LLLyR	0.000116015	LLR	0.0102261	LLRR	3.68137e-05	LLLRy	0	LLRy	0	LLRRy	0
3) offspring		L	0.172194	LLL	0	LLLy	0	LL	0.0362745	LLy	0.0519742	LLR	0.000640213	LLyR	0.000929164	LR	0.0819007	LRR	0.000294842	LLRy	0	LRy	0	LRRy	0
3) offspring		LR	0.343493	LLLR	0	LLLyR	0	LLR	0.0723602	LLyR	0.103678	LLRR	0.00127709	LLyRR	0.00185349	LRR	0.163375	LRRR	0.000588148	LLRRy	0	LRRy	0	LRRRy	0
3) offspring		R	0.460061	LLR	0	LLyR	0	LR	0.0969165	LyR	0.138862	LRR	0.00171049	LyRR	0.0024825	RR	0.218819	RRR	0.000787744	LRRy	0	RRy	0	RRRy	0
3) offspring		RR	0.0011872	LLRR	0	LLyRR	0	LRR	0.000250096	LyRR	0.000358337	LRRR	4.41397e-06	LyRRR	6.40615e-06	RRR	0.000564667	RRRR	2.03279e-06	LRRRy	0	RRRy	0	RRRRy	0
		LLL	LL	LLLR	LLR	LR	LLRR	LRR	LRRR	RR	RRR			LLLy	LLy	LLLyR	LLyR	LyR	LLyRR	LyRR	LyRRR	LLLRy	LLRy	LRy	LLRRy	LRRy	LRRRy	RRy	RRRy		LLLL	RRRR
3) offspring	F offspring	0.00452921	0.0362745	7.99366e-05	0.0832265	0.178817	0.00131391	0.165631	0.000592562	0.218819	0.00135241		M offspring	0.00648946	0.0519742	0.000116015	0.104607	0.138862	0.00185349	0.00284083	6.40615e-06	0	0	0	0	0	0	0	0		0	2.03279e-06
4) new adults	Females	0	0	7.99366e-05	0.0832265	0.178817	0.00131391	0.165631	0.000592562	0	0		Males	0	0	0.000116015	0.104607	0.138862	0.00185349	0.00284083	6.40615e-06	0	0	0	0	0	0	0	0
5) adults (x)		0	0	0.00011791	0.122763	0.263763	0.00193807	0.244312	0.000874055	0	0			0	0	0.000171127	0.1543	0.204828	0.00273398	0.00419035	9.44934e-06	0	0	0	0	0	0	0	0			1
6) adults (1)		0	0	0.000117704	0.122761	0.263766	0.00193482	0.244313	0.000874068	0	0			0	0	0.000170922	0.154301	0.204836	0.00273078	0.00418617	9.43849e-06	0	0	0	0	0	0	0	0
Generation 20
		LLL	LL	LLLR	LLR	LR	LLRR	LRR	LRRR	RR	RRR			LLLy	LLy	LLLyR	LLyR	LyR	LLyRR	LyRR	LyRRR	LLLRy	LLRy	LRy	LLRRy	LRRy	LRRRy	RRy	RRRy
1) adults (1+1)	Females	0	0	0.000185721	0.1937	0.416188	0.00305289	0.385494	0.00137916	0	0		Males	0	0	0.000466704	0.421318	0.559303	0.00745639	0.0114303	2.57718e-05	0	0	0	0	0	0	0	0
		LL	L	LR	R	RR	Total							LL	LLy	L	Ly	LR	LyR	R	RR	LRy	Ry	RRy	Total
2) gametes	Eggs	0.0215007	0.1722	0.343494	0.460053	0.00118718	0.998435						Sperm	0	0	0.210659	0.301825	0.00372819	0.0054061	0.475618	0.0017122	0	0	0	0.998948
				LL	0	LLy	0	L	0.210659	Ly	0.301825	LR	0.00372819	LyR	0.0054061	R	0.475618	RR	0.0017122	LRy	0	Ry	0	RRy	0
3) offspring		LL	0.0215007	LLLL	0	LLLLy	0	LLL	0.00452932	LLLy	0.00648946	LLLR	8.01589e-05	LLLyR	0.000116235	LLR	0.0102261	LLRR	3.68136e-05	LLLRy	0	LLRy	0	LLRRy	0
3) offspring		L	0.1722	LLL	0	LLLy	0	LL	0.0362754	LLy	0.0519742	LLR	0.000641993	LLyR	0.000930929	LR	0.0819012	LRR	0.00029484	LLRy	0	LRy	0	LRRy	0
3) offspring		LR	0.343494	LLLR	0	LLLyR	0	LLR	0.0723601	LLyR	0.103675	LLRR	0.00128061	LLyRR	0.00185697	LRR	0.163372	LRRR	0.000588131	LLRRy	0	LRRy	0	LRRRy	0
3) offspring		R	0.460053	LLR	0	LLyR	0	LR	0.0969143	LyR	0.138856	LRR	0.00171517	LyRR	0.00248709	RR	0.218809	RRR	0.000787703	LRRy	0	RRy	0	RRRy	0
3) offspring		RR	0.00118718	LLRR	0	LLyRR	0	LRR	0.000250089	LyRR	0.00035832	LRRR	4.42602e-06	LyRRR	6.418e-06	RRR	0.000564642	RRRR	2.03268e-06	LRRRy	0	RRRy	0	RRRRy	0
		LLL	LL	LLLR	LLR	LR	LLRR	LRR	LRRR	RR	RRR			LLLy	LLy	LLLyR	LLyR	LyR	LLyRR	LyRR	LyRRR	LLLRy	LLRy	LRy	LLRRy	LRRy	LRRRy	RRy	RRRy		LLLL	RRRR
3) offspring	F offspring	0.00452932	0.0362754	8.01589e-05	0.0832283	0.178815	0.00131743	0.165632	0.000592557	0.218809	0.00135235		M offspring	0.00648946	0.0519742	0.000116235	0.104606	0.138856	0.00185697	0.00284541	6.418e-06	0	0	0	0	0	0	0	0		0	2.03268e-06
4) new adults	Females	0	0	8.01589e-05	0.0832283	0.178815	0.00131743	0.165632	0.000592557	0	0		Males	0	0	0.000116235	0.104606	0.138856	0.00185697	0.00284541	6.418e-06	0	0	0	0	0	0	0	0
5) adults (x)		0	0	0.000118237	0.122764	0.263758	0.00194324	0.244312	0.000874039	0	0			0	0	0.00017145	0.154297	0.204816	0.00273908	0.00419707	9.46673e-06	0	0	0	0	0	0	0	0			1
6) adults (1)		0	0	0.000118077	0.122763	0.26376	0.00194072	0.244313	0.000874048	0	0			0	0	0.000171292	0.154298	0.204822	0.00273659	0.0041938	9.45826e-06	0	0	0	0	0	0	0	0
Generation 21
		LLL	LL	LLLR	LLR	LR	LLRR	LRR	LRRR	RR	RRR			LLLy	LLy	LLLyR	LLyR	LyR	LLyRR	LyRR	LyRRR	LLLRy	LLRy	LRy	LLRRy	LRRy	LRRRy	RRy	RRRy
1) adults (1+1)	Females	0	0	0.000186309	0.193703	0.416177	0.00306218	0.385492	0.00137913	0	0		Males	0	0	0.000467715	0.421314	0.559269	0.0074723	0.0114512	2.58259e-05	0	0	0	0	0	0	0	0
		LL	L	LR	R	RR	Total							LL	LLy	L	Ly	LR	LyR	R	RR	LRy	Ry	RRy	Total
2) gametes	Eggs	0.0215011	0.172202	0.343495	0.460049	0.00118716	0.998435						Sperm	0	0	0.210657	0.301818	0.00373615	0.00541396	0.47561	0.00171216	0	0	0	0.998947
				LL	0	LLy	0	L	0.210657	Ly	0.301818	LR	0.00373615	LyR	0.00541396	R	0.47561	RR	0.00171216	LRy	0	Ry	0	RRy	0
3) offspring		LL	0.0215011	LLLL	0	LLLLy	0	LLL	0.00452935	LLLy	0.0064894	LLLR	8.03312e-05	LLLyR	0.000116406	LLR	0.0102261	LLRR	3.68133e-05	LLLRy	0	LLRy	0	LLRRy	0
3) offspring		L	0.172202	LLL	0	LLLy	0	LL	0.0362756	LLy	0.0519737	LLR	0.000643373	LLyR	0.000932295	LR	0.0819012	LRR	0.000294838	LLRy	0	LRy	0	LRRy	0
3) offspring		LR	0.343495	LLLR	0	LLLyR	0	LLR	0.0723596	LLyR	0.103673	LLRR	0.00128335	LLyRR	0.00185967	LRR	0.16337	LRRR	0.00058812	LLRRy	0	LRRy	0	LRRRy	0
3) offspring		R	0.460049	LLR	0	LLyR	0	LR	0.0969124	LyR	0.138851	LRR	0.00171881	LyRR	0.00249068	RR	0.218804	RRR	0.000787678	LRRy	0	RRy	0	RRRy	0
3) offspring		RR	0.00118716	LLRR	0	LLyRR	0	LRR	0.000250083	LyRR	0.000358306	LRRR	4.43541e-06	LyRRR	6.42724e-06	RRR	0.000564626	RRRR	2.03261e-06	LRRRy	0	RRRy	0	RRRRy	0
		LLL	LL	LLLR	LLR	LR	LLRR	LRR	LRRR	RR	RRR			LLLy	LLy	LLLyR	LLyR	LyR	LLyRR	LyRR	LyRRR	LLLRy	LLRy	LRy	LLRRy	LRRy	LRRRy	RRy	RRRy		LLLL	RRRR
3) offspring	F offspring	0.00452935	0.0362756	8.03312e-05	0.0832291	0.178814	0.00132016	0.165634	0.000592555	0.218804	0.0013523		M offspring	0.0064894	0.0519737	0.000116406	0.104605	0.138851	0.00185967	0.00284899	6.42724e-06	0	0	0	0	0	0	0	0		0	2.03261e-06
4) new adults	Females	0	0	8.03312e-05	0.0832291	0.178814	0.00132016	0.165634	0.000592555	0	0		Males	0	0	0.000116406	0.104605	0.138851	0.00185967	0.00284899	6.42724e-06	0	0	0	0	0	0	0	0
5) adults (x)		0	0	0.00011849	0.122765	0.263754	0.00194727	0.244313	0.00087403	0	0			0	0	0.000171701	0.154295	0.204808	0.00274305	0.00420232	9.4803e-06	0	0	0	0	0	0	0	0			1
6) adults (1)		0	0	0.000118366	0.122764	0.263756	0.0019453	0.244313	0.000874036	0	0			0	0	0.000171578	0.154296	0.204812	0.00274111	0.00419976	9.47369e-06	0	0	0	0	0	0	0	0
Generation 22
		LLL	LL	LLLR	LLR	LR	LLRR	LRR	LRRR	RR	RRR			LLLy	LLy	LLLyR	LLyR	LyR	LLyRR	LyRR	LyRRR	LLLRy	LLRy	LRy	LLRRy	LRRy	LRRRy	RRy	RRRy
1) adults (1+1)	Females	0	0	0.000186765	0.193705	0.416169	0.00306941	0.385491	0.0013791	0	0		Males	0	0	0.000468499	0.421309	0.559245	0.00748467	0.0114676	2.58681e-05	0	0	0	0	0	0	0	0
		LL	L	LR	R	RR	Total							LL	LLy	L	Ly	LR	LyR	R	RR	LRy	Ry	RRy	Total
2) gametes	Eggs	0.0215012	0.172203	0.343496	0.460047	0.00118715	0.998434						Sperm	0	0	0.210654	0.301811	0.00374234	0.00542007	0.475606	0.00171214	0	0	0	0.998946
				LL	0	LLy	0	L	0.210654	Ly	0.301811	LR	0.00374234	LyR	0.00542007	R	0.475606	RR	0.00171214	LRy	0	Ry	0	RRy	0
3) offspring		LL	0.0215012	LLLL	0	LLLLy	0	LLL	0.00452932	LLLy	0.00648931	LLLR	8.04647e-05	LLLyR	0.000116538	LLR	0.0102261	LLRR	3.6813e-05	LLLRy	0	LLRy	0	LLRRy	0
3) offspring		L	0.172203	LLL	0	LLLy	0	LL	0.0362754	LLy	0.0519729	LLR	0.000644443	LLyR	0.000933354	LR	0.081901	LRR	0.000294836	LLRy	0	LRy	0	LRRy	0
3) offspring		LR	0.343496	LLLR	0	LLLyR	0	LLR	0.0723589	LLyR	0.103671	LLRR	0.00128548	LLyRR	0.00186177	LRR	0.163369	LRRR	0.000588111	LLRRy	0	LRRy	0	LRRRy	0
3) offspring		R	0.460047	LLR	0	LLyR	0	LR	0.0969109	LyR	0.138847	LRR	0.00172165	LyRR	0.00249349	RR	0.218801	RRR	0.000787663	LRRy	0	RRy	0	RRRy	0
3) offspring		RR	0.00118715	LLRR	0	LLyRR	0	LRR	0.000250079	LyRR	0.000358296	LRRR	4.44272e-06	LyRRR	6.43444e-06	RRR	0.000564616	RRRR	2.03256e-06	LRRRy	0	RRRy	0	RRRRy	0
		LLL	LL	LLLR	LLR	LR	LLRR	LRR	LRRR	RR	RRR			LLLy	LLy	LLLyR	LLyR	LyR	LLyRR	LyRR	LyRRR	LLLRy	LLRy	LRy	LLRRy	LRRy	LRRRy	RRy	RRRy		LLLL	RRRR
3) offspring	F offspring	0.00452932	0.0362754	8.04647e-05	0.0832294	0.178812	0.00132229	0.165635	0.000592554	0.218801	0.00135228		M offspring	0.00648931	0.0519729	0.000116538	0.104604	0.138847	0.00186177	0.00285178	6.43444e-06	0	0	0	0	0	0	0	0		0	2.03256e-06
4) new adults	Females	0	0	8.04647e-05	0.0832294	0.178812	0.00132229	0.165635	0.000592554	0	0		Males	0	0	0.000116538	0.104604	0.138847	0.00186177	0.00285178	6.43444e-06	0	0	0	0	0	0	0	0
5) adults (x)		0	0	0.000118687	0.122765	0.26375	0.00195039	0.244314	0.000874025	0	0			0	0	0.000171895	0.154293	0.204802	0.00274614	0.00420642	9.49089e-06	0	0	0	0	0	0	0	0			1
6) adults (1)		0	0	0.00011859	0.122764	0.263752	0.00194887	0.244314	0.000874028	0	0			0	0	0.0001718	0.154294	0.204805	0.00274463	0.00420442	9.48573e-06	0	0	0	0	0	0	0	0
Generation 23
		LLL	LL	LLLR	LLR	LR	LLRR	LRR	LRRR	RR	RRR			LLLy	LLy	LLLyR	LLyR	LyR	LLyRR	LyRR	LyRRR	LLLRy	LLRy	LRy	LLRRy	LRRy	LRRRy	RRy	RRRy
1) adults (1+1)	Females	0	0	0.000187119	0.193705	0.416162	0.00307503	0.385492	0.00137909	0	0		Males	0	0	0.000469106	0.421304	0.559226	0.0074943	0.0114803	2.59011e-05	0	0	0	0	0	0	0	0
		LL	L	LR	R	RR	Total							LL	LLy	L	Ly	LR	LyR	R	RR	LRy	Ry	RRy	Total
2) gametes	Eggs	0.0215012	0.172203	0.343496	0.460046	0.00118715	0.998434						Sperm	0	0	0.210652	0.301806	0.00374715	0.00542483	0.475604	0.00171212	0	0	0	0.998946
				LL	0	LLy	0	L	0.210652	Ly	0.301806	LR	0.00374715	LyR	0.00542483	R	0.475604	RR	0.00171212	LRy	0	Ry	0	RRy	0
3) offspring		LL	0.0215012	LLLL	0	LLLLy	0	LLL	0.00452927	LLLy	0.00648919	LLLR	8.05683e-05	LLLyR	0.00011664	LLR	0.0102261	LLRR	3.68127e-05	LLLRy	0	LLRy	0	LLRRy	0
3) offspring		L	0.172203	LLL	0	LLLy	0	LL	0.036275	LLy	0.051972	LLR	0.000645272	LLyR	0.000934174	LR	0.0819006	LRR	0.000294833	LLRy	0	LRy	0	LRRy	0
3) offspring		LR	0.343496	LLLR	0	LLLyR	0	LLR	0.072358	LLyR	0.103669	LLRR	0.00128713	LLyRR	0.00186341	LRR	0.163368	LRRR	0.000588106	LLRRy	0	LRRy	0	LRRRy	0
3) offspring		R	0.460046	LLR	0	LLyR	0	LR	0.0969097	LyR	0.138845	LRR	0.00172386	LyRR	0.00249567	RR	0.2188	RRR	0.000787655	LRRy	0	RRy	0	RRRy	0
3) offspring		RR	0.00118715	LLRR	0	LLyRR	0	LRR	0.000250075	LyRR	0.000358288	LRRR	4.44842e-06	LyRRR	6.44007e-06	RRR	0.000564611	RRRR	2.03254e-06	LRRRy	0	RRRy	0	RRRRy	0
		LLL	LL	LLLR	LLR	LR	LLRR	LRR	LRRR	RR	RRR			LLLy	LLy	LLLyR	LLyR	LyR	LLyRR	LyRR	LyRRR	LLLRy	LLRy	LRy	LLRRy	LRRy	LRRRy	RRy	RRRy		LLLL	RRRR
3) offspring	F offspring	0.00452927	0.036275	8.05683e-05	0.0832294	0.17881	0.00132394	0.165637	0.000592554	0.2188	0.00135227		M offspring	0.00648919	0.051972	0.00011664	0.104603	0.138845	0.00186341	0.00285396	6.44007e-06	0	0	0	0	0	0	0	0		0	2.03254e-06
4) new adults	Females	0	0	8.05683e-05	0.0832294	0.17881	0.00132394	0.165637	0.000592554	0	0		Males	0	0	0.00011664	0.104603	0.138845	0.00186341	0.00285396	6.44007e-06	0	0	0	0	0	0	0	0
5) adults (x)		0	0	0.000118839	0.122764	0.263747	0.00195283	0.244316	0.000874023	0	0			0	0	0.000172046	0.154291	0.204797	0.00274854	0.00420962	9.49916e-06	0	0	0	0	0	0	0	0			1
6) adults (1)		0	0	0.000118764	0.122764	0.263748	0.00195164	0.244315	0.000874025	0	0			0	0	0.000171972	0.154292	0.2048	0.00274737	0.00420806	9.49513e-06	0	0	0	0	0	0	0	0
Generation 24
		LLL	LL	LLLR	LLR	LR	LLRR	LRR	LRRR	RR	RRR			LLLy	LLy	LLLyR	LLyR	LyR	LLyRR	LyRR	LyRRR	LLLRy	LLRy	LRy	LLRRy	LRRy	LRRRy	RRy	RRRy
1) adults (1+1)	Females	0	0	0.000187393	0.193704	0.416156	0.0030794	0.385494	0.00137908	0	0		Males	0	0	0.000469577	0.421299	0.559213	0.0075018	0.0114903	2.59268e-05	0	0	0	0	0	0	0	0
		LL	L	LR	R	RR	Total							LL	LLy	L	Ly	LR	LyR	R	RR	LRy	Ry	RRy	Total
2) gametes	Eggs	0.0215012	0.172203	0.343495	0.460047	0.00118714	0.998434						Sperm	0	0	0.21065	0.301801	0.0037509	0.00542854	0.475603	0.00171211	0	0	0	0.998945
				LL	0	LLy	0	L	0.21065	Ly	0.301801	LR	0.0037509	LyR	0.00542854	R	0.475603	RR	0.00171211	LRy	0	Ry	0	RRy	0
3) offspring		LL	0.0215012	LLLL	0	LLLLy	0	LLL	0.00452921	LLLy	0.00648908	LLLR	8.06486e-05	LLLyR	0.00011672	LLR	0.010226	LLRR	3.68123e-05	LLLRy	0	LLRy	0	LLRRy	0
3) offspring		L	0.172203	LLL	0	LLLy	0	LL	0.0362745	LLy	0.0519711	LLR	0.000645916	LLyR	0.00093481	LR	0.0819002	LRR	0.00029483	LLRy	0	LRy	0	LRRy	0
3) offspring		LR	0.343495	LLLR	0	LLLyR	0	LLR	0.0723572	LLyR	0.103667	LLRR	0.00128842	LLyRR	0.00186468	LRR	0.163367	LRRR	0.000588102	LLRRy	0	LRRy	0	LRRRy	0
3) offspring		R	0.460047	LLR	0	LLyR	0	LR	0.0969087	LyR	0.138843	LRR	0.00172559	LyRR	0.00249738	RR	0.2188	RRR	0.000787651	LRRy	0	RRy	0	RRRy	0
3) offspring		RR	0.00118714	LLRR	0	LLyRR	0	LRR	0.000250071	LyRR	0.000358282	LRRR	4.45285e-06	LyRRR	6.44445e-06	RRR	0.000564609	RRRR	2.03252e-06	LRRRy	0	RRRy	0	RRRRy	0
		LLL	LL	LLLR	LLR	LR	LLRR	LRR	LRRR	RR	RRR			LLLy	LLy	LLLyR	LLyR	LyR	LLyRR	LyRR	LyRRR	LLLRy	LLRy	LRy	LLRRy	LRRy	LRRRy	RRy	RRRy		LLLL	RRRR
3) offspring	F offspring	0.00452921	0.0362745	8.06486e-05	0.0832291	0.178809	0.00132523	0.165638	0.000592555	0.2188	0.00135226		M offspring	0.00648908	0.0519711	0.00011672	0.104602	0.138843	0.00186468	0.00285566	6.44445e-06	0	0	0	0	0	0	0	0		0	2.03252e-06
4) new adults	Females	0	0	8.06486e-05	0.0832291	0.178809	0.00132523	0.165638	0.000592555	0	0		Males	0	0	0.00011672	0.104602	0.138843	0.00186468	0.00285566	6.44445e-06	0	0	0	0	0	0	0	0
5) adults (x)		0	0	0.000118957	0.122764	0.263744	0.00195472	0.244317	0.000874023	0	0			0	0	0.000172163	0.154289	0.204794	0.00275041	0.00421212	9.50562e-06	0	0	0	0	0	0	0	0			1
6) adults (1)		0	0	0.000118899	0.122764	0.263746	0.0019538	0.244316	0.000874023	0	0			0	0	0.000172105	0.15429	0.204796	0.0027495	0.00421091	9.50247e-06	0	0	0	0	0	0	0	0
Generation 25
		LLL	LL	LLLR	LLR	LR	LLRR	LRR	LRRR	RR	RRR			LLLy	LLy	LLLyR	LLyR	LyR	LLyRR	LyRR	LyRRR	LLLRy	LLRy	LRy	LLRRy	LRRy	LRRRy	RRy	RRRy
1) adults (1+1)	Females	0	0	0.000187606	0.193703	0.416152	0.00308281	0.385495	0.00137908	0	0		Males	0	0	0.000469941	0.421295	0.559204	0.00750763	0.0114981	2.59469e-05	0	0	0	0	0	0	0	0
		LL	L	LR	R	RR	Total							LL	LLy	L	Ly	LR	LyR	R	RR	LRy	Ry	RRy	Total
2) gametes	Eggs	0.0215011	0.172202	0.343495	0.460048	0.00118714	0.998433						Sperm	0	0	0.210647	0.301798	0.00375381	0.00543142	0.475603	0.0017121	0	0	0	0.998945
				LL	0	LLy	0	L	0.210647	Ly	0.301798	LR	0.00375381	LyR	0.00543142	R	0.475603	RR	0.0017121	LRy	0	Ry	0	RRy	0
3) offspring		LL	0.0215011	LLLL	0	LLLLy	0	LLL	0.00452914	LLLy	0.00648897	LLLR	8.07109e-05	LLLyR	0.000116781	LLR	0.010226	LLRR	3.68121e-05	LLLRy	0	LLRy	0	LLRRy	0
3) offspring		L	0.172202	LLL	0	LLLy	0	LL	0.0362739	LLy	0.0519702	LLR	0.000646415	LLyR	0.000935303	LR	0.0818998	LRR	0.000294828	LLRy	0	LRy	0	LRRy	0
3) offspring		LR	0.343495	LLLR	0	LLLyR	0	LLR	0.0723563	LLyR	0.103666	LLRR	0.00128942	LLyRR	0.00186567	LRR	0.163367	LRRR	0.0005881	LLRRy	0	LRRy	0	LRRRy	0
3) offspring		R	0.460048	LLR	0	LLyR	0	LR	0.0969079	LyR	0.138841	LRR	0.00172693	LyRR	0.00249872	RR	0.2188	RRR	0.00078765	LRRy	0	RRy	0	RRRy	0
3) offspring		RR	0.00118714	LLRR	0	LLyRR	0	LRR	0.000250069	LyRR	0.000358277	LRRR	4.45631e-06	LyRRR	6.44788e-06	RRR	0.000564608	RRRR	2.03251e-06	LRRRy	0	RRRy	0	RRRRy	0
		LLL	LL	LLLR	LLR	LR	LLRR	LRR	LRRR	RR	RRR			LLLy	LLy	LLLyR	LLyR	LyR	LLyRR	LyRR	LyRRR	LLLRy	LLRy	LRy	LLRRy	LRRy	LRRRy	RRy	RRRy		LLLL	RRRR
3) offspring	F offspring	0.00452914	0.0362739	8.07109e-05	0.0832287	0.178808	0.00132623	0.165639	0.000592556	0.2188	0.00135226		M offspring	0.00648897	0.0519702	0.000116781	0.104601	0.138841	0.00186567	0.00285699	6.44788e-06	0	0	0	0	0	0	0	0		0	2.03251e-06
4) new adults	Females	0	0	8.07109e-05	0.0832287	0.178808	0.00132623	0.165639	0.000592556	0	0		Males	0	0	0.000116781	0.104601	0.138841	0.00186567	0.00285699	6.44788e-06	0	0	0	0	0	0	0	0
5) adults (x)		0	0	0.000119049	0.122763	0.263742	0.00195619	0.244318	0.000874023	0	0			0	0	0.000172253	0.154288	0.204792	0.00275187	0.00421408	9.51066e-06	0	0	0	0	0	0	0	0			1
6) adults (1)		0	0	0.000119004	0.122763	0.263743	0.00195548	0.244318	0.000874023	0	0			0	0	0.000172209	0.154288	0.204793	0.00275116	0.00421313	9.5082e-06	0	0	0	0	0	0	0	0
Generation 26
		LLL	LL	LLLR	LLR	LR	LLRR	LRR	LRRR	RR	RRR			LLLy	LLy	LLLyR	LLyR	LyR	LLyRR	LyRR	LyRRR	LLLRy	LLRy	LRy	LLRRy	LRRy	LRRRy	RRy	RRRy
1) adults (1+1)	Females	0	0	0.000187771	0.193702	0.416148	0.00308545	0.385497	0.00137908	0	0		Males	0	0	0.000470224	0.421291	0.559197	0.00751216	0.0115041	2.59626e-05	0	0	0	0	0	0	0	0
		LL	L	LR	R	RR	Total							LL	LLy	L	Ly	LR	LyR	R	RR	LRy	Ry	RRy	Total
2) gametes	Eggs	0.0215009	0.172201	0.343495	0.460049	0.00118714	0.998433						Sperm	0	0	0.210645	0.301794	0.00375608	0.00543367	0.475603	0.0017121	0	0	0	0.998945
				LL	0	LLy	0	L	0.210645	Ly	0.301794	LR	0.00375608	LyR	0.00543367	R	0.475603	RR	0.0017121	LRy	0	Ry	0	RRy	0
3) offspring		LL	0.0215009	LLLL	0	LLLLy	0	LLL	0.00452907	LLLy	0.00648886	LLLR	8.07593e-05	LLLyR	0.000116829	LLR	0.0102259	LLRR	3.68118e-05	LLLRy	0	LLRy	0	LLRRy	0
3) offspring		L	0.172201	LLL	0	LLLy	0	LL	0.0362734	LLy	0.0519694	LLR	0.000646802	LLyR	0.000935685	LR	0.0818994	LRR	0.000294826	LLRy	0	LRy	0	LRRy	0
3) offspring		LR	0.343495	LLLR	0	LLLyR	0	LLR	0.0723556	LLyR	0.103665	LLRR	0.00129019	LLyRR	0.00186644	LRR	0.163367	LRRR	0.000588098	LLRRy	0	LRRy	0	LRRRy	0
3) offspring		R	0.460049	LLR	0	LLyR	0	LR	0.0969073	LyR	0.13884	LRR	0.00172798	LyRR	0.00249976	RR	0.218801	RRR	0.000787651	LRRy	0	RRy	0	RRRy	0
3) offspring		RR	0.00118714	LLRR	0	LLyRR	0	LRR	0.000250066	LyRR	0.000358273	LRRR	4.45901e-06	LyRRR	6.45055e-06	RRR	0.000564609	RRRR	2.03251e-06	LRRRy	0	RRRy	0	RRRRy	0
		LLL	LL	LLLR	LLR	LR	LLRR	LRR	LRRR	RR	RRR			LLLy	LLy	LLLyR	LLyR	LyR	LLyRR	LyRR	LyRRR	LLLRy	LLRy	LRy	LLRRy	LRRy	LRRRy	RRy	RRRy		LLLL	RRRR
3) offspring	F offspring	0.00452907	0.0362734	8.07593e-05	0.0832283	0.178807	0.00132701	0.16564	0.000592557	0.218801	0.00135226		M offspring	0.00648886	0.0519694	0.000116829	0.1046	0.13884	0.00186644	0.00285803	6.45055e-06	0	0	0	0	0	0	0	0		0	2.03251e-06
4) new adults	Females	0	0	8.07593e-05	0.0832283	0.178807	0.00132701	0.16564	0.000592557	0	0		Males	0	0	0.000116829	0.1046	0.13884	0.00186644	0.00285803	6.45055e-06	0	0	0	0	0	0	0	0
5) adults (x)		0	0	0.00011912	0.122762	0.263741	0.00195734	0.24432	0.000874025	0	0			0	0	0.000172323	0.154286	0.20479	0.002753	0.00421561	9.51459e-06	0	0	0	0	0	0	0	0			1
6) adults (1)		0	0	0.000119085	0.122762	0.263742	0.00195678	0.244319	0.000874024	0	0			0	0	0.000172289	0.154287	0.204791	0.00275245	0.00421487	9.51267e-06	0	0	0	0	0	0	0	0
Generation 27
		LLL	LL	LLLR	LLR	LR	LLRR	LRR	LRRR	RR	RRR			LLLy	LLy	LLLyR	LLyR	LyR	LLyRR	LyRR	LyRRR	LLLRy	LLRy	LRy	LLRRy	LRRy	LRRRy	RRy	RRRy
1) adults (1+1)	Females	0	0	0.000187899	0.193701	0.416145	0.00308751	0.385499	0.00137908	0	0		Males	0	0	0.000470443	0.421287	0.559192	0.0075157	0.0115089	2.59748e-05	0	0	0	0	0	0	0	0
		LL	L	LR	R	RR	Total							LL	LLy	L	Ly	LR	LyR	R	RR	LRy	Ry	RRy	Total
2) gametes	Eggs	0.0215008	0.1722	0.343494	0.460051	0.00118714	0.998433						Sperm	0	0	0.210644	0.301792	0.00375785	0.00543542	0.475603	0.0017121	0	0	0	0.998944
				LL	0	LLy	0	L	0.210644	Ly	0.301792	LR	0.00375785	LyR	0.00543542	R	0.475603	RR	0.0017121	LRy	0	Ry	0	RRy	0
3) offspring		LL	0.0215008	LLLL	0	LLLLy	0	LLL	0.00452901	LLLy	0.00648877	LLLR	8.07968e-05	LLLyR	0.000116866	LLR	0.0102259	LLRR	3.68116e-05	LLLRy	0	LLRy	0	LLRRy	0
3) offspring		L	0.1722	LLL	0	LLLy	0	LL	0.0362729	LLy	0.0519686	LLR	0.000647102	LLyR	0.000935981	LR	0.081899	LRR	0.000294824	LLRy	0	LRy	0	LRRy	0
3) offspring		LR	0.343494	LLLR	0	LLLyR	0	LLR	0.0723549	LLyR	0.103664	LLRR	0.0012908	LLyRR	0.00186704	LRR	0.163367	LRRR	0.000588097	LLRRy	0	LRRy	0	LRRRy	0
3) offspring		R	0.460051	LLR	0	LLyR	0	LR	0.0969068	LyR	0.13884	LRR	0.0017288	LyRR	0.00250057	RR	0.218802	RRR	0.000787654	LRRy	0	RRy	0	RRRy	0
3) offspring		RR	0.00118714	LLRR	0	LLyRR	0	LRR	0.000250064	LyRR	0.00035827	LRRR	4.46111e-06	LyRRR	6.45263e-06	RRR	0.00056461	RRRR	2.03251e-06	LRRRy	0	RRRy	0	RRRRy	0
		LLL	LL	LLLR	LLR	LR	LLRR	LRR	LRRR	RR	RRR			LLLy	LLy	LLLyR	LLyR	LyR	LLyRR	LyRR	LyRRR	LLLRy	LLRy	LRy	LLRRy	LRRy	LRRRy	RRy	RRRy		LLLL	RRRR
3) offspring	F offspring	0.00452901	0.0362729	8.07968e-05	0.0832278	0.178806	0.00132761	0.165641	0.000592558	0.218802	0.00135226		M offspring	0.00648877	0.0519686	0.000116866	0.1046	0.13884	0.00186704	0.00285884	6.45263e-06	0	0	0	0	0	0	0	0		0	2.03251e-06
4) new adults	Females	0	0	8.07968e-05	0.0832278	0.178806	0.00132761	0.165641	0.000592558	0	0		Males	0	0	0.000116866	0.1046	0.13884	0.00186704	0.00285884	6.45263e-06	0	0	0	0	0	0	0	0
5) adults (x)		0	0	0.000119176	0.122761	0.263739	0.00195823	0.244321	0.000874026	0	0			0	0	0.000172378	0.154285	0.204789	0.00275389	0.0042168	9.51766e-06	0	0	0	0	0	0	0	0			1
6) adults (1)		0	0	0.000119149	0.122762	0.26374	0.0019578	0.24432	0.000874026	0	0			0	0	0.000172351	0.154286	0.20479	0.00275346	0.00421622	9.51616e-06	0	0	0	0	0	0	0	0
Generation 28
		LLL	LL	LLLR	LLR	LR	LLRR	LRR	LRRR	RR	RRR			LLLy	LLy	LLLyR	LLyR	LyR	LLyRR	LyRR	LyRRR	LLLRy	LLRy	LRy	LLRRy	LRRy	LRRRy	RRy	RRRy
1) adults (1+1)	Females	0	0	0.000187999	0.1937	0.416143	0.00308911	0.385501	0.00137908	0	0		Males	0	0	0.000470613	0.421284	0.559188	0.00751844	0.0115126	2.59843e-05	0	0	0	0	0	0	0	0
		LL	L	LR	R	RR	Total							LL	LLy	L	Ly	LR	LyR	R	RR	LRy	Ry	RRy	Total
2) gametes	Eggs	0.0215007	0.172199	0.343494	0.460052	0.00118715	0.998433						Sperm	0	0	0.210642	0.30179	0.00375922	0.00543679	0.475604	0.0017121	0	0	0	0.998944
				LL	0	LLy	0	L	0.210642	Ly	0.30179	LR	0.00375922	LyR	0.00543679	R	0.475604	RR	0.0017121	LRy	0	Ry	0	RRy	0
3) offspring		LL	0.0215007	LLLL	0	LLLLy	0	LLL	0.00452895	LLLy	0.00648869	LLLR	8.08259e-05	LLLyR	0.000116895	LLR	0.0102258	LLRR	3.68114e-05	LLLRy	0	LLRy	0	LLRRy	0
3) offspring		L	0.172199	LLL	0	LLLy	0	LL	0.0362724	LLy	0.051968	LLR	0.000647335	LLyR	0.00093621	LR	0.0818986	LRR	0.000294823	LLRy	0	LRy	0	LRRy	0
3) offspring		LR	0.343494	LLLR	0	LLLyR	0	LLR	0.0723543	LLyR	0.103663	LLRR	0.00129127	LLyRR	0.0018675	LRR	0.163367	LRRR	0.000588096	LLRRy	0	LRRy	0	LRRRy	0
3) offspring		R	0.460052	LLR	0	LLyR	0	LR	0.0969064	LyR	0.138839	LRR	0.00172944	LyRR	0.0025012	RR	0.218803	RRR	0.000787656	LRRy	0	RRy	0	RRRy	0
3) offspring		RR	0.00118715	LLRR	0	LLyRR	0	LRR	0.000250063	LyRR	0.000358268	LRRR	4.46274e-06	LyRRR	6.45425e-06	RRR	0.000564611	RRRR	2.03251e-06	LRRRy	0	RRRy	0	RRRRy	0
		LLL	LL	LLLR	LLR	LR	LLRR	LRR	LRRR	RR	RRR			LLLy	LLy	LLLyR	LLyR	LyR	LLyRR	LyRR	LyRRR	LLLRy	LLRy	LRy	LLRRy	LRRy	LRRRy	RRy	RRRy		LLLL	RRRR
3) offspring	F offspring	0.00452895	0.0362724	8.08259e-05	0.0832274	0.178805	0.00132808	0.165641	0.000592559	0.218803	0.00135227		M offspring	0.00648869	0.051968	0.000116895	0.104599	0.138839	0.0018675	0.00285947	6.45425e-06	0	0	0	0	0	0	0	0		0	2.03251e-06
4) new adults	Females	0	0	8.08259e-05	0.0832274	0.178805	0.00132808	0.165641	0.000592559	0	0		Males	0	0	0.000116895	0.104599	0.138839	0.0018675	0.00285947	6.45425e-06	0	0	0	0	0	0	0	0
5) adults (x)		0	0	0.000119219	0.122761	0.263738	0.00195893	0.244322	0.000874028	0	0			0	0	0.00017242	0.154284	0.204788	0.00275458	0.00421774	9.52006e-06	0	0	0	0	0	0	0	0			1
6) adults (1)		0	0	0.000119198	0.122761	0.263739	0.00195859	0.244321	0.000874027	0	0			0	0	0.000172399	0.154285	0.204789	0.00275424	0.00421728	9.51889e-06	0	0	0	0	0	0	0	0
Generation 29
		LLL	LL	LLLR	LLR	LR	LLRR	LRR	LRRR	RR	RRR			LLLy	LLy	LLLyR	LLyR	LyR	LLyRR	LyRR	LyRRR	LLLRy	LLRy	LRy	LLRRy	LRRy	LRRRy	RRy	RRRy
1) adults (1+1)	Females	0	0	0.000188076	0.193699	0.416141	0.00309036	0.385503	0.00137908	0	0		Males	0	0	0.000470745	0.421282	0.559185	0.00752058	0.0115155	2.59918e-05	0	0	0	0	0	0	0	0
		LL	L	LR	R	RR	Total							LL	LLy	L	Ly	LR	LyR	R	RR	LRy	Ry	RRy	Total
2) gametes	Eggs	0.0215006	0.172198	0.343493	0.460053	0.00118715	0.998433						Sperm	0	0	0.210641	0.301788	0.00376029	0.00543785	0.475605	0.0017121	0	0	0	0.998944
				LL	0	LLy	0	L	0.210641	Ly	0.301788	LR	0.00376029	LyR	0.00543785	R	0.475605	RR	0.0017121	LRy	0	Ry	0	RRy	0
3) offspring		LL	0.0215006	LLLL	0	LLLLy	0	LLL	0.0045289	LLLy	0.00648862	LLLR	8.08484e-05	LLLyR	0.000116917	LLR	0.0102258	LLRR	3.68112e-05	LLLRy	0	LLRy	0	LLRRy	0
3) offspring		L	0.172198	LLL	0	LLLy	0	LL	0.036272	LLy	0.0519674	LLR	0.000647516	LLyR	0.000936388	LR	0.0818983	LRR	0.000294821	LLRy	0	LRy	0	LRRy	0
3) offspring		LR	0.343493	LLLR	0	LLLyR	0	LLR	0.0723538	LLyR	0.103662	LLRR	0.00129164	LLyRR	0.00186787	LRR	0.163367	LRRR	0.000588096	LLRRy	0	LRRy	0	LRRRy	0
3) offspring		R	0.460053	LLR	0	LLyR	0	LR	0.0969061	LyR	0.138839	LRR	0.00172994	LyRR	0.0025017	RR	0.218804	RRR	0.000787659	LRRy	0	RRy	0	RRRy	0
3) offspring		RR	0.00118715	LLRR	0	LLyRR	0	LRR	0.000250062	LyRR	0.000358267	LRRR	4.46402e-06	LyRRR	6.45552e-06	RRR	0.000564613	RRRR	2.03252e-06	LRRRy	0	RRRy	0	RRRRy	0
		LLL	LL	LLLR	LLR	LR	LLRR	LRR	LRRR	RR	RRR			LLLy	LLy	LLLyR	LLyR	LyR	LLyRR	LyRR	LyRRR	LLLRy	LLRy	LRy	LLRRy	LRRy	LRRRy	RRy	RRRy		LLLL	RRRR
3) offspring	F offspring	0.0045289	0.036272	8.08484e-05	0.0832271	0.178804	0.00132845	0.165642	0.00059256	0.218804	0.00135227		M offspring	0.00648862	0.0519674	0.000116917	0.104599	0.138839	0.00186787	0.00285997	6.45552e-06	0	0	0	0	0	0	0	0		0	2.03252e-06
4) new adults	Females	0	0	8.08484e-05	0.0832271	0.178804	0.00132845	0.165642	0.00059256	0	0		Males	0	0	0.000116917	0.104599	0.138839	0.00186787	0.00285997	6.45552e-06	0	0	0	0	0	0	0	0
5) adults (x)		0	0	0.000119252	0.12276	0.263737	0.00195947	0.244323	0.000874029	0	0			0	0	0.000172453	0.154284	0.204788	0.00275511	0.00421847	9.52193e-06	0	0	0	0	0	0	0	0			1
6) adults (1)		0	0	0.000119236	0.122761	0.263738	0.0019592	0.244322	0.000874029	0	0			0	0	0.000172437	0.154284	0.204788	0.00275485	0.00421811	9.52102e-06	0	0	0	0	0	0	0	0
Generation 30
		LLL	LL	LLLR	LLR	LR	LLRR	LRR	LRRR	RR	RRR			LLLy	LLy	LLLyR	LLyR	LyR	LLyRR	LyRR	LyRRR	LLLRy	LLRy	LRy	LLRRy	LRRy	LRRRy	RRy	RRRy
1) adults (1+1)	Females	0	0	0.000188136	0.193698	0.416139	0.00309133	0.385504	0.00137909	0	0		Males	0	0	0.000470847	0.42128	0.559184	0.00752225	0.0115178	2.59976e-05	0	0	0	0	0	0	0	0
		LL	L	LR	R	RR	Total							LL	LLy	L	Ly	LR	LyR	R	RR	LRy	Ry	RRy	Total
2) gametes	Eggs	0.0215005	0.172197	0.343493	0.460055	0.00118715	0.998433						Sperm	0	0	0.21064	0.301787	0.00376113	0.00543868	0.475606	0.0017121	0	0	0	0.998944
				LL	0	LLy	0	L	0.21064	Ly	0.301787	LR	0.00376113	LyR	0.00543868	R	0.475606	RR	0.0017121	LRy	0	Ry	0	RRy	0
3) offspring		LL	0.0215005	LLLL	0	LLLLy	0	LLL	0.00452886	LLLy	0.00648856	LLLR	8.0866e-05	LLLyR	0.000116934	LLR	0.0102257	LLRR	3.6811e-05	LLLRy	0	LLRy	0	LLRRy	0
3) offspring		L	0.172197	LLL	0	LLLy	0	LL	0.0362716	LLy	0.0519669	LLR	0.000647656	LLyR	0.000936526	LR	0.0818981	LRR	0.00029482	LLRy	0	LRy	0	LRRy	0
3) offspring		LR	0.343493	LLLR	0	LLLyR	0	LLR	0.0723533	LLyR	0.103662	LLRR	0.00129192	LLyRR	0.00186815	LRR	0.163367	LRRR	0.000588096	LLRRy	0	LRRy	0	LRRRy	0
3) offspring		R	0.460055	LLR	0	LLyR	0	LR	0.0969058	LyR	0.138838	LRR	0.00173032	LyRR	0.00250209	RR	0.218805	RRR	0.000787661	LRRy	0	RRy	0	RRRy	0
3) offspring		RR	0.00118715	LLRR	0	LLyRR	0	LRR	0.000250061	LyRR	0.000358265	LRRR	4.46501e-06	LyRRR	6.45651e-06	RRR	0.000564614	RRRR	2.03252e-06	LRRRy	0	RRRy	0	RRRRy	0
		LLL	LL	LLLR	LLR	LR	LLRR	LRR	LRRR	RR	RRR			LLLy	LLy	LLLyR	LLyR	LyR	LLyRR	LyRR	LyRRR	LLLRy	LLRy	LRy	LLRRy	LRRy	LRRRy	RRy	RRRy		LLLL	RRRR
3) offspring	F offspring	0.00452886	0.0362716	8.0866e-05	0.0832267	0.178804	0.00132873	0.165642	0.000592561	0.218805	0.00135228		M offspring	0.00648856	0.0519669	0.000116934	0.104598	0.138838	0.00186815	0.00286035	6.45651e-06	0	0	0	0	0	0	0	0		0	2.03252e-06
4) new adults	Females	0	0	8.0866e-05	0.0832267	0.178804	0.00132873	0.165642	0.000592561	0	0		Males	0	0	0.000116934	0.104598	0.138838	0.00186815	0.00286035	6.45651e-06	0	0	0	0	0	0	0	0
5) adults (x)		0	0	0.000119278	0.12276	0.263737	0.00195989	0.244324	0.000874031	0	0			0	0	0.000172478	0.154283	0.204787	0.00275553	0.00421904	9.52339e-06	0	0	0	0	0	0	0	0			1
6) adults (1)		0	0	0.000119265	0.12276	0.263737	0.00195968	0.244323	0.00087403	0	0			0	0	0.000172466	0.154283	0.204788	0.00275532	0.00421876	9.52268e-06	0	0	0	0	0	0	0	0
Generation 31
		LLL	LL	LLLR	LLR	LR	LLRR	LRR	LRRR	RR	RRR			LLLy	LLy	LLLyR	LLyR	LyR	LLyRR	LyRR	LyRRR	LLLRy	LLRy	LRy	LLRRy	LRRy	LRRRy	RRy	RRRy
1) adults (1+1)	Females	0	0	0.000188183	0.193697	0.416138	0.00309209	0.385506	0.00137909	0	0		Males	0	0	0.000470927	0.421278	0.559182	0.00752355	0.0115195	2.60021e-05	0	0	0	0	0	0	0	0
		LL	L	LR	R	RR	Total							LL	LLy	L	Ly	LR	LyR	R	RR	LRy	Ry	RRy	Total
2) gametes	Eggs	0.0215004	0.172197	0.343493	0.460056	0.00118715	0.998433						Sperm	0	0	0.210639	0.301786	0.00376177	0.00543932	0.475606	0.00171211	0	0	0	0.998944
				LL	0	LLy	0	L	0.210639	Ly	0.301786	LR	0.00376177	LyR	0.00543932	R	0.475606	RR	0.00171211	LRy	0	Ry	0	RRy	0
3) offspring		LL	0.0215004	LLLL	0	LLLLy	0	LLL	0.00452882	LLLy	0.00648851	LLLR	8.08796e-05	LLLyR	0.000116947	LLR	0.0102257	LLRR	3.68109e-05	LLLRy	0	LLRy	0	LLRRy	0
3) offspring		L	0.172197	LLL	0	LLLy	0	LL	0.0362713	LLy	0.0519665	LLR	0.000647765	LLyR	0.000936633	LR	0.0818979	LRR	0.000294819	LLRy	0	LRy	0	LRRy	0
3) offspring		LR	0.343493	LLLR	0	LLLyR	0	LLR	0.0723529	LLyR	0.103661	LLRR	0.00129214	LLyRR	0.00186837	LRR	0.163367	LRRR	0.000588096	LLRRy	0	LRRy	0	LRRRy	0
3) offspring		R	0.460056	LLR	0	LLyR	0	LR	0.0969056	LyR	0.138838	LRR	0.00173063	LyRR	0.00250239	RR	0.218805	RRR	0.000787664	LRRy	0	RRy	0	RRRy	0
3) offspring		RR	0.00118715	LLRR	0	LLyRR	0	LRR	0.00025006	LyRR	0.000358264	LRRR	4.46579e-06	LyRRR	6.45728e-06	RRR	0.000564616	RRRR	2.03252e-06	LRRRy	0	RRRy	0	RRRRy	0
		LLL	LL	LLLR	LLR	LR	LLRR	LRR	LRRR	RR	RRR			LLLy	LLy	LLLyR	LLyR	LyR	LLyRR	LyRR	LyRRR	LLLRy	LLRy	LRy	LLRRy	LRRy	LRRRy	RRy	RRRy		LLLL	RRRR
3) offspring	F offspring	0.00452882	0.0362713	8.08796e-05	0.0832264	0.178803	0.00132895	0.165643	0.000592562	0.218805	0.00135228		M offspring	0.00648851	0.0519665	0.000116947	0.104598	0.138838	0.00186837	0.00286065	6.45728e-06	0	0	0	0	0	0	0	0		0	2.03252e-06
4) new adults	Females	0	0	8.08796e-05	0.0832264	0.178803	0.00132895	0.165643	0.000592562	0	0		Males	0	0	0.000116947	0.104598	0.138838	0.00186837	0.00286065	6.45728e-06	0	0	0	0	0	0	0	0
5) adults (x)		0	0	0.000119298	0.122759	0.263736	0.00196021	0.244324	0.000874032	0	0			0	0	0.000172498	0.154282	0.204787	0.00275585	0.00421948	9.52453e-06	0	0	0	0	0	0	0	0			1
6) adults (1)		0	0	0.000119288	0.12276	0.263736	0.00196005	0.244324	0.000874031	0	0			0	0	0.000172489	0.154283	0.204787	0.00275569	0.00421926	9.52398e-06	0	0	0	0	0	0	0	0
Generation 32
		LLL	LL	LLLR	LLR	LR	LLRR	LRR	LRRR	RR	RRR			LLLy	LLy	LLLyR	LLyR	LyR	LLyRR	LyRR	LyRRR	LLLRy	LLRy	LRy	LLRRy	LRRy	LRRRy	RRy	RRRy
1) adults (1+1)	Females	0	0	0.000188219	0.193696	0.416137	0.00309267	0.385507	0.00137909	0	0		Males	0	0	0.000470988	0.421276	0.559181	0.00752456	0.0115209	2.60057e-05	0	0	0	0	0	0	0	0
		LL	L	LR	R	RR	Total							LL	LLy	L	Ly	LR	LyR	R	RR	LRy	Ry	RRy	Total
2) gametes	Eggs	0.0215003	0.172196	0.343493	0.460056	0.00118715	0.998433						Sperm	0	0	0.210638	0.301785	0.00376228	0.00543982	0.475607	0.00171211	0	0	0	0.998944
				LL	0	LLy	0	L	0.210638	Ly	0.301785	LR	0.00376228	LyR	0.00543982	R	0.475607	RR	0.00171211	LRy	0	Ry	0	RRy	0
3) offspring		LL	0.0215003	LLLL	0	LLLLy	0	LLL	0.00452878	LLLy	0.00648846	LLLR	8.08902e-05	LLLyR	0.000116958	LLR	0.0102257	LLRR	3.68108e-05	LLLRy	0	LLRy	0	LLRRy	0
3) offspring		L	0.172196	LLL	0	LLLy	0	LL	0.0362711	LLy	0.0519662	LLR	0.00064785	LLyR	0.000936717	LR	0.0818977	LRR	0.000294818	LLRy	0	LRy	0	LRRy	0
3) offspring		LR	0.343493	LLLR	0	LLLyR	0	LLR	0.0723526	LLyR	0.103661	LLRR	0.00129231	LLyRR	0.00186854	LRR	0.163367	LRRR	0.000588096	LLRRy	0	LRRy	0	LRRRy	0
3) offspring		R	0.460056	LLR	0	LLyR	0	LR	0.0969054	LyR	0.138838	LRR	0.00173086	LyRR	0.00250263	RR	0.218806	RRR	0.000787666	LRRy	0	RRy	0	RRRy	0
3) offspring		RR	0.00118715	LLRR	0	LLyRR	0	LRR	0.000250059	LyRR	0.000358264	LRRR	4.46639e-06	LyRRR	6.45789e-06	RRR	0.000564617	RRRR	2.03253e-06	LRRRy	0	RRRy	0	RRRRy	0
		LLL	LL	LLLR	LLR	LR	LLRR	LRR	LRRR	RR	RRR			LLLy	LLy	LLLyR	LLyR	LyR	LLyRR	LyRR	LyRRR	LLLRy	LLRy	LRy	LLRRy	LRRy	LRRRy	RRy	RRRy		LLLL	RRRR
3) offspring	F offspring	0.00452878	0.0362711	8.08902e-05	0.0832262	0.178803	0.00132913	0.165643	0.000592562	0.218806	0.00135228		M offspring	0.00648846	0.0519662	0.000116958	0.104598	0.138838	0.00186854	0.00286089	6.45789e-06	0	0	0	0	0	0	0	0		0	2.03253e-06
4) new adults	Females	0	0	8.08902e-05	0.0832262	0.178803	0.00132913	0.165643	0.000592562	0	0		Males	0	0	0.000116958	0.104598	0.138838	0.00186854	0.00286089	6.45789e-06	0	0	0	0	0	0	0	0
5) adults (x)		0	0	0.000119313	0.122759	0.263736	0.00196047	0.244325	0.000874033	0	0			0	0	0.000172514	0.154282	0.204787	0.00275611	0.00421983	9.52542e-06	0	0	0	0	0	0	0	0			1
6) adults (1)		0	0	0.000119306	0.122759	0.263736	0.00196034	0.244324	0.000874033	0	0			0	0	0.000172506	0.154282	0.204787	0.00275598	0.00421966	9.52499e-06	0	0	0	0	0	0	0	0
Generation 33
		LLL	LL	LLLR	LLR	LR	LLRR	LRR	LRRR	RR	RRR			LLLy	LLy	LLLyR	LLyR	LyR	LLyRR	LyRR	LyRRR	LLLRy	LLRy	LRy	LLRRy	LRRy	LRRRy	RRy	RRRy
1) adults (1+1)	Females	0	0	0.000188247	0.193696	0.416136	0.00309313	0.385508	0.00137909	0	0		Males	0	0	0.000471036	0.421275	0.559181	0.00752534	0.011522	2.60084e-05	0	0	0	0	0	0	0	0
		LL	L	LR	R	RR	Total							LL	LLy	L	Ly	LR	LyR	R	RR	LRy	Ry	RRy	Total
2) gametes	Eggs	0.0215002	0.172196	0.343492	0.460057	0.00118715	0.998433						Sperm	0	0	0.210637	0.301784	0.00376267	0.00544021	0.475607	0.00171211	0	0	0	0.998944
				LL	0	LLy	0	L	0.210637	Ly	0.301784	LR	0.00376267	LyR	0.00544021	R	0.475607	RR	0.00171211	LRy	0	Ry	0	RRy	0
3) offspring		LL	0.0215002	LLLL	0	LLLLy	0	LLL	0.00452876	LLLy	0.00648843	LLLR	8.08984e-05	LLLyR	0.000116966	LLR	0.0102257	LLRR	3.68107e-05	LLLRy	0	LLRy	0	LLRRy	0
3) offspring		L	0.172196	LLL	0	LLLy	0	LL	0.0362708	LLy	0.0519659	LLR	0.000647916	LLyR	0.000936781	LR	0.0818975	LRR	0.000294818	LLRy	0	LRy	0	LRRy	0
3) offspring		LR	0.343492	LLLR	0	LLLyR	0	LLR	0.0723524	LLyR	0.10366	LLRR	0.00129245	LLyRR	0.00186867	LRR	0.163368	LRRR	0.000588096	LLRRy	0	LRRy	0	LRRRy	0
3) offspring		R	0.460057	LLR	0	LLyR	0	LR	0.0969053	LyR	0.138838	LRR	0.00173104	LyRR	0.00250281	RR	0.218807	RRR	0.000787668	LRRy	0	RRy	0	RRRy	0
3) offspring		RR	0.00118715	LLRR	0	LLyRR	0	LRR	0.000250059	LyRR	0.000358263	LRRR	4.46686e-06	LyRRR	6.45836e-06	RRR	0.000564618	RRRR	2.03253e-06	LRRRy	0	RRRy	0	RRRRy	0
		LLL	LL	LLLR	LLR	LR	LLRR	LRR	LRRR	RR	RRR			LLLy	LLy	LLLyR	LLyR	LyR	LLyRR	LyRR	LyRRR	LLLRy	LLRy	LRy	LLRRy	LRRy	LRRRy	RRy	RRRy		LLLL	RRRR
3) offspring	F offspring	0.00452876	0.0362708	8.08984e-05	0.083226	0.178803	0.00132926	0.165643	0.000592563	0.218807	0.00135229		M offspring	0.00648843	0.0519659	0.000116966	0.104597	0.138838	0.00186867	0.00286107	6.45836e-06	0	0	0	0	0	0	0	0		0	2.03253e-06
4) new adults	Females	0	0	8.08984e-05	0.083226	0.178803	0.00132926	0.165643	0.000592563	0	0		Males	0	0	0.000116966	0.104597	0.138838	0.00186867	0.00286107	6.45836e-06	0	0	0	0	0	0	0	0
5) adults (x)		0	0	0.000119326	0.122759	0.263735	0.00196067	0.244325	0.000874034	0	0			0	0	0.000172525	0.154282	0.204787	0.0027563	0.0042201	9.52612e-06	0	0	0	0	0	0	0	0			1
6) adults (1)		0	0	0.00011932	0.122759	0.263735	0.00196057	0.244325	0.000874034	0	0			0	0	0.00017252	0.154282	0.204787	0.00275621	0.00421997	9.52578e-06	0	0	0	0	0	0	0	0
Generation 34
		LLL	LL	LLLR	LLR	LR	LLRR	LRR	LRRR	RR	RRR			LLLy	LLy	LLLyR	LLyR	LyR	LLyRR	LyRR	LyRRR	LLLRy	LLRy	LRy	LLRRy	LRRy	LRRRy	RRy	RRRy
1) adults (1+1)	Females	0	0	0.000188269	0.193695	0.416135	0.00309349	0.385508	0.0013791	0	0		Males	0	0	0.000471073	0.421274	0.55918	0.00752596	0.0115228	2.60106e-05	0	0	0	0	0	0	0	0
		LL	L	LR	R	RR	Total							LL	LLy	L	Ly	LR	LyR	R	RR	LRy	Ry	RRy	Total
2) gametes	Eggs	0.0215002	0.172195	0.343492	0.460058	0.00118715	0.998433						Sperm	0	0	0.210637	0.301783	0.00376298	0.00544052	0.475608	0.00171211	0	0	0	0.998944
				LL	0	LLy	0	L	0.210637	Ly	0.301783	LR	0.00376298	LyR	0.00544052	R	0.475608	RR	0.00171211	LRy	0	Ry	0	RRy	0
3) offspring		LL	0.0215002	LLLL	0	LLLLy	0	LLL	0.00452873	LLLy	0.0064884	LLLR	8.09047e-05	LLLyR	0.000116972	LLR	0.0102257	LLRR	3.68107e-05	LLLRy	0	LLRy	0	LLRRy	0
3) offspring		L	0.172195	LLL	0	LLLy	0	LL	0.0362707	LLy	0.0519656	LLR	0.000647967	LLyR	0.000936831	LR	0.0818974	LRR	0.000294817	LLRy	0	LRy	0	LRRy	0
3) offspring		LR	0.343492	LLLR	0	LLLyR	0	LLR	0.0723521	LLyR	0.10366	LLRR	0.00129255	LLyRR	0.00186878	LRR	0.163368	LRRR	0.000588096	LLRRy	0	LRRy	0	LRRRy	0
3) offspring		R	0.460058	LLR	0	LLyR	0	LR	0.0969052	LyR	0.138838	LRR	0.00173119	LyRR	0.00250295	RR	0.218807	RRR	0.000787669	LRRy	0	RRy	0	RRRy	0
3) offspring		RR	0.00118715	LLRR	0	LLyRR	0	LRR	0.000250058	LyRR	0.000358263	LRRR	4.46723e-06	LyRRR	6.45872e-06	RRR	0.000564619	RRRR	2.03253e-06	LRRRy	0	RRRy	0	RRRRy	0
		LLL	LL	LLLR	LLR	LR	LLRR	LRR	LRRR	RR	RRR			LLLy	LLy	LLLyR	LLyR	LyR	LLyRR	LyRR	LyRRR	LLLRy	LLRy	LRy	LLRRy	LRRy	LRRRy	RRy	RRRy		LLLL	RRRR
3) offspring	F offspring	0.00452873	0.0362707	8.09047e-05	0.0832258	0.178803	0.00132936	0.165644	0.000592563	0.218807	0.00135229		M offspring	0.0064884	0.0519656	0.000116972	0.104597	0.138838	0.00186878	0.00286122	6.45872e-06	0	0	0	0	0	0	0	0		0	2.03253e-06
4) new adults	Females	0	0	8.09047e-05	0.0832258	0.178803	0.00132936	0.165644	0.000592563	0	0		Males	0	0	0.000116972	0.104597	0.138838	0.00186878	0.00286122	6.45872e-06	0	0	0	0	0	0	0	0
5) adults (x)		0	0	0.000119335	0.122759	0.263735	0.00196082	0.244325	0.000874035	0	0			0	0	0.000172535	0.154281	0.204787	0.00275646	0.00422031	9.52666e-06	0	0	0	0	0	0	0	0			1
6) adults (1)		0	0	0.00011933	0.122759	0.263735	0.00196075	0.244325	0.000874035	0	0			0	0	0.00017253	0.154281	0.204787	0.00275638	0.00422021	9.5264e-06	0	0	0	0	0	0	0	0
Generation 35
		LLL	LL	LLLR	LLR	LR	LLRR	LRR	LRRR	RR	RRR			LLLy	LLy	LLLyR	LLyR	LyR	LLyRR	LyRR	LyRRR	LLLRy	LLRy	LRy	LLRRy	LRRy	LRRRy	RRy	RRRy
1) adults (1+1)	Females	0	0	0.000188286	0.193695	0.416135	0.00309377	0.385509	0.0013791	0	0		Males	0	0	0.000471102	0.421273	0.55918	0.00752643	0.0115235	2.60123e-05	0	0	0	0	0	0	0	0
		LL	L	LR	R	RR	Total							LL	LLy	L	Ly	LR	LyR	R	RR	LRy	Ry	RRy	Total
2) gametes	Eggs	0.0215001	0.172195	0.343492	0.460058	0.00118715	0.998433						Sperm	0	0	0.210636	0.301783	0.00376322	0.00544076	0.475608	0.00171211	0	0	0	0.998944
				LL	0	LLy	0	L	0.210636	Ly	0.301783	LR	0.00376322	LyR	0.00544076	R	0.475608	RR	0.00171211	LRy	0	Ry	0	RRy	0
3) offspring		LL	0.0215001	LLLL	0	LLLLy	0	LLL	0.00452871	LLLy	0.00648837	LLLR	8.09097e-05	LLLyR	0.000116977	LLR	0.0102256	LLRR	3.68106e-05	LLLRy	0	LLRy	0	LLRRy	0
3) offspring		L	0.172195	LLL	0	LLLy	0	LL	0.0362705	LLy	0.0519654	LLR	0.000648006	LLyR	0.00093687	LR	0.0818973	LRR	0.000294817	LLRy	0	LRy	0	LRRy	0
3) offspring		LR	0.343492	LLLR	0	LLLyR	0	LLR	0.072352	LLyR	0.10366	LLRR	0.00129264	LLyRR	0.00186886	LRR	0.163368	LRRR	0.000588096	LLRRy	0	LRRy	0	LRRRy	0
3) offspring		R	0.460058	LLR	0	LLyR	0	LR	0.0969051	LyR	0.138838	LRR	0.0017313	LyRR	0.00250307	RR	0.218808	RRR	0.000787671	LRRy	0	RRy	0	RRRy	0
3) offspring		RR	0.00118715	LLRR	0	LLyRR	0	LRR	0.000250058	LyRR	0.000358262	LRRR	4.46751e-06	LyRRR	6.45901e-06	RRR	0.00056462	RRRR	2.03254e-06	LRRRy	0	RRRy	0	RRRRy	0
		LLL	LL	LLLR	LLR	LR	LLRR	LRR	LRRR	RR	RRR			LLLy	LLy	LLLyR	LLyR	LyR	LLyRR	LyRR	LyRRR	LLLRy	LLRy	LRy	LLRRy	LRRy	LRRRy	RRy	RRRy		LLLL	RRRR
3) offspring	F offspring	0.00452871	0.0362705	8.09097e-05	0.0832256	0.178802	0.00132945	0.165644	0.000592564	0.218808	0.00135229		M offspring	0.00648837	0.0519654	0.000116977	0.104597	0.138838	0.00186886	0.00286133	6.45901e-06	0	0	0	0	0	0	0	0		0	2.03254e-06
4) new adults	Females	0	0	8.09097e-05	0.0832256	0.178802	0.00132945	0.165644	0.000592564	0	0		Males	0	0	0.000116977	0.104597	0.138838	0.00186886	0.00286133	6.45901e-06	0	0	0	0	0	0	0	0
5) adults (x)		0	0	0.000119342	0.122758	0.263735	0.00196094	0.244326	0.000874036	0	0			0	0	0.000172542	0.154281	0.204787	0.00275658	0.00422048	9.52708e-06	0	0	0	0	0	0	0	0			1
6) adults (1)		0	0	0.000119339	0.122758	0.263735	0.00196088	0.244326	0.000874035	0	0			0	0	0.000172538	0.154281	0.204787	0.00275652	0.0042204	9.52688e-06	0	0	0	0	0	0	0	0
Generation 36
		LLL	LL	LLLR	LLR	LR	LLRR	LRR	LRRR	RR	RRR			LLLy	LLy	LLLyR	LLyR	LyR	LLyRR	LyRR	LyRRR	LLLRy	LLRy	LRy	LLRRy	LRRy	LRRRy	RRy	RRRy
1) adults (1+1)	Females	0	0	0.000188299	0.193695	0.416134	0.00309398	0.38551	0.0013791	0	0		Males	0	0	0.000471124	0.421272	0.55918	0.00752681	0.011524	2.60136e-05	0	0	0	0	0	0	0	0
		LL	L	LR	R	RR	Total							LL	LLy	L	Ly	LR	LyR	R	RR	LRy	Ry	RRy	Total
2) gametes	Eggs	0.0215001	0.172194	0.343492	0.460059	0.00118715	0.998433						Sperm	0	0	0.210636	0.301782	0.0037634	0.00544094	0.475609	0.00171211	0	0	0	0.998944
				LL	0	LLy	0	L	0.210636	Ly	0.301782	LR	0.0037634	LyR	0.00544094	R	0.475609	RR	0.00171211	LRy	0	Ry	0	RRy	0
3) offspring		LL	0.0215001	LLLL	0	LLLLy	0	LLL	0.0045287	LLLy	0.00648835	LLLR	8.09135e-05	LLLyR	0.000116981	LLR	0.0102256	LLRR	3.68106e-05	LLLRy	0	LLRy	0	LLRRy	0
3) offspring		L	0.172194	LLL	0	LLLy	0	LL	0.0362704	LLy	0.0519653	LLR	0.000648037	LLyR	0.0009369	LR	0.0818972	LRR	0.000294816	LLRy	0	LRy	0	LRRy	0
3) offspring		LR	0.343492	LLLR	0	LLLyR	0	LLR	0.0723518	LLyR	0.10366	LLRR	0.0012927	LLyRR	0.00186892	LRR	0.163368	LRRR	0.000588096	LLRRy	0	LRRy	0	LRRRy	0
3) offspring		R	0.460059	LLR	0	LLyR	0	LR	0.096905	LyR	0.138838	LRR	0.00173139	LyRR	0.00250315	RR	0.218808	RRR	0.000787672	LRRy	0	RRy	0	RRRy	0
3) offspring		RR	0.00118715	LLRR	0	LLyRR	0	LRR	0.000250057	LyRR	0.000358262	LRRR	4.46774e-06	LyRRR	6.45923e-06	RRR	0.000564621	RRRR	2.03254e-06	LRRRy	0	RRRy	0	RRRRy	0
		LLL	LL	LLLR	LLR	LR	LLRR	LRR	LRRR	RR	RRR			LLLy	LLy	LLLyR	LLyR	LyR	LLyRR	LyRR	LyRRR	LLLRy	LLRy	LRy	LLRRy	LRRy	LRRRy	RRy	RRRy		LLLL	RRRR
3) offspring	F offspring	0.0045287	0.0362704	8.09135e-05	0.0832255	0.178802	0.00132951	0.165644	0.000592564	0.218808	0.00135229		M offspring	0.00648835	0.0519653	0.000116981	0.104597	0.138838	0.00186892	0.00286142	6.45923e-06	0	0	0	0	0	0	0	0		0	2.03254e-06
4) new adults	Females	0	0	8.09135e-05	0.0832255	0.178802	0.00132951	0.165644	0.000592564	0	0		Males	0	0	0.000116981	0.104597	0.138838	0.00186892	0.00286142	6.45923e-06	0	0	0	0	0	0	0	0
5) adults (x)		0	0	0.000119348	0.122758	0.263735	0.00196104	0.244326	0.000874036	0	0			0	0	0.000172547	0.154281	0.204787	0.00275667	0.00422061	9.52742e-06	0	0	0	0	0	0	0	0			1
6) adults (1)		0	0	0.000119345	0.122758	0.263735	0.00196099	0.244326	0.000874036	0	0			0	0	0.000172545	0.154281	0.204787	0.00275662	0.00422055	9.52725e-06	0	0	0	0	0	0	0	0
Generation 37
		LLL	LL	LLLR	LLR	LR	LLRR	LRR	LRRR	RR	RRR			LLLy	LLy	LLLyR	LLyR	LyR	LLyRR	LyRR	LyRRR	LLLRy	LLRy	LRy	LLRRy	LRRy	LRRRy	RRy	RRRy
1) adults (1+1)	Females	0	0	0.000188309	0.193694	0.416134	0.00309415	0.38551	0.0013791	0	0		Males	0	0	0.000471142	0.421272	0.55918	0.00752709	0.0115244	2.60146e-05	0	0	0	0	0	0	0	0
		LL	L	LR	R	RR	Total							LL	LLy	L	Ly	LR	LyR	R	RR	LRy	Ry	RRy	Total
2) gametes	Eggs	0.0215001	0.172194	0.343492	0.460059	0.00118715	0.998433						Sperm	0	0	0.210636	0.301782	0.00376355	0.00544109	0.475609	0.00171211	0	0	0	0.998944
				LL	0	LLy	0	L	0.210636	Ly	0.301782	LR	0.00376355	LyR	0.00544109	R	0.475609	RR	0.00171211	LRy	0	Ry	0	RRy	0
3) offspring		LL	0.0215001	LLLL	0	LLLLy	0	LLL	0.00452868	LLLy	0.00648834	LLLR	8.09165e-05	LLLyR	0.000116984	LLR	0.0102256	LLRR	3.68105e-05	LLLRy	0	LLRy	0	LLRRy	0
3) offspring		L	0.172194	LLL	0	LLLy	0	LL	0.0362703	LLy	0.0519651	LLR	0.000648061	LLyR	0.000936924	LR	0.0818971	LRR	0.000294816	LLRy	0	LRy	0	LRRy	0
3) offspring		LR	0.343492	LLLR	0	LLLyR	0	LLR	0.0723517	LLyR	0.10366	LLRR	0.00129275	LLyRR	0.00186897	LRR	0.163368	LRRR	0.000588097	LLRRy	0	LRRy	0	LRRRy	0
3) offspring		R	0.460059	LLR	0	LLyR	0	LR	0.096905	LyR	0.138838	LRR	0.00173145	LyRR	0.00250322	RR	0.218808	RRR	0.000787673	LRRy	0	RRy	0	RRRy	0
3) offspring		RR	0.00118715	LLRR	0	LLyRR	0	LRR	0.000250057	LyRR	0.000358262	LRRR	4.46791e-06	LyRRR	6.45941e-06	RRR	0.000564621	RRRR	2.03254e-06	LRRRy	0	RRRy	0	RRRRy	0
		LLL	LL	LLLR	LLR	LR	LLRR	LRR	LRRR	RR	RRR			LLLy	LLy	LLLyR	LLyR	LyR	LLyRR	LyRR	LyRRR	LLLRy	LLRy	LRy	LLRRy	LRRy	LRRRy	RRy	RRRy		LLLL	RRRR
3) offspring	F offspring	0.00452868	0.0362703	8.09165e-05	0.0832254	0.178802	0.00132956	0.165644	0.000592564	0.218808	0.00135229		M offspring	0.00648834	0.0519651	0.000116984	0.104597	0.138838	0.00186897	0.00286148	6.45941e-06	0	0	0	0	0	0	0	0		0	2.03254e-06
4) new adults	Females	0	0	8.09165e-05	0.0832254	0.178802	0.00132956	0.165644	0.000592564	0	0		Males	0	0	0.000116984	0.104597	0.138838	0.00186897	0.00286148	6.45941e-06	0	0	0	0	0	0	0	0
5) adults (x)		0	0	0.000119352	0.122758	0.263734	0.00196111	0.244326	0.000874037	0	0			0	0	0.000172552	0.154281	0.204787	0.00275674	0.00422071	9.52767e-06	0	0	0	0	0	0	0	0			1
6) adults (1)		0	0	0.00011935	0.122758	0.263734	0.00196107	0.244326	0.000874037	0	0			0	0	0.00017255	0.154281	0.204787	0.00275671	0.00422066	9.52755e-06	0	0	0	0	0	0	0	0
Generation 38
		LLL	LL	LLLR	LLR	LR	LLRR	LRR	LRRR	RR	RRR			LLLy	LLy	LLLyR	LLyR	LyR	LLyRR	LyRR	LyRRR	LLLRy	LLRy	LRy	LLRRy	LRRy	LRRRy	RRy	RRRy
1) adults (1+1)	Females	0	0	0.000188317	0.193694	0.416134	0.00309428	0.38551	0.0013791	0	0		Males	0	0	0.000471155	0.421271	0.55918	0.00752732	0.0115247	2.60154e-05	0	0	0	0	0	0	0	0
		LL	L	LR	R	RR	Total							LL	LLy	L	Ly	LR	LyR	R	RR	LRy	Ry	RRy	Total
2) gametes	Eggs	0.0215	0.172194	0.343492	0.46006	0.00118715	0.998433						Sperm	0	0	0.210636	0.301782	0.00376366	0.0054412	0.475609	0.00171211	0	0	0	0.998944
				LL	0	LLy	0	L	0.210636	Ly	0.301782	LR	0.00376366	LyR	0.0054412	R	0.475609	RR	0.00171211	LRy	0	Ry	0	RRy	0
3) offspring		LL	0.0215	LLLL	0	LLLLy	0	LLL	0.00452867	LLLy	0.00648832	LLLR	8.09188e-05	LLLyR	0.000116986	LLR	0.0102256	LLRR	3.68105e-05	LLLRy	0	LLRy	0	LLRRy	0
3) offspring		L	0.172194	LLL	0	LLLy	0	LL	0.0362702	LLy	0.051965	LLR	0.00064808	LLyR	0.000936942	LR	0.0818971	LRR	0.000294816	LLRy	0	LRy	0	LRRy	0
3) offspring		LR	0.343492	LLLR	0	LLLyR	0	LLR	0.0723516	LLyR	0.10366	LLRR	0.00129279	LLyRR	0.00186901	LRR	0.163368	LRRR	0.000588097	LLRRy	0	LRRy	0	LRRRy	0
3) offspring		R	0.46006	LLR	0	LLyR	0	LR	0.0969049	LyR	0.138838	LRR	0.00173151	LyRR	0.00250328	RR	0.218809	RRR	0.000787674	LRRy	0	RRy	0	RRRy	0
3) offspring		RR	0.00118715	LLRR	0	LLyRR	0	LRR	0.000250057	LyRR	0.000358262	LRRR	4.46805e-06	LyRRR	6.45954e-06	RRR	0.000564622	RRRR	2.03254e-06	LRRRy	0	RRRy	0	RRRRy	0
		LLL	LL	LLLR	LLR	LR	LLRR	LRR	LRRR	RR	RRR			LLLy	LLy	LLLyR	LLyR	LyR	LLyRR	LyRR	LyRRR	LLLRy	LLRy	LRy	LLRRy	LRRy	LRRRy	RRy	RRRy		LLLL	RRRR
3) offspring	F offspring	0.00452867	0.0362702	8.09188e-05	0.0832253	0.178802	0.0013296	0.165644	0.000592565	0.218809	0.0013523		M offspring	0.00648832	0.051965	0.000116986	0.104597	0.138838	0.00186901	0.00286154	6.45954e-06	0	0	0	0	0	0	0	0		0	2.03254e-06
4) new adults	Females	0	0	8.09188e-05	0.0832253	0.178802	0.0013296	0.165644	0.000592565	0	0		Males	0	0	0.000116986	0.104597	0.138838	0.00186901	0.00286154	6.45954e-06	0	0	0	0	0	0	0	0
5) adults (x)		0	0	0.000119356	0.122758	0.263734	0.00196116	0.244326	0.000874037	0	0			0	0	0.000172555	0.154281	0.204787	0.0027568	0.00422079	9.52788e-06	0	0	0	0	0	0	0	0			1
6) adults (1)		0	0	0.000119354	0.122758	0.263734	0.00196114	0.244326	0.000874037	0	0			0	0	0.000172554	0.154281	0.204787	0.00275677	0.00422075	9.52778e-06	0	0	0	0	0	0	0	0
Generation 39
		LLL	LL	LLLR	LLR	LR	LLRR	LRR	LRRR	RR	RRR			LLLy	LLy	LLLyR	LLyR	LyR	LLyRR	LyRR	LyRRR	LLLRy	LLRy	LRy	LLRRy	LRRy	LRRRy	RRy	RRRy
1) adults (1+1)	Females	0	0	0.000188323	0.193694	0.416134	0.00309438	0.385511	0.0013791	0	0		Males	0	0	0.000471166	0.421271	0.55918	0.0075275	0.011525	2.60161e-05	0	0	0	0	0	0	0	0
		LL	L	LR	R	RR	Total							LL	LLy	L	Ly	LR	LyR	R	RR	LRy	Ry	RRy	Total
2) gametes	Eggs	0.0215	0.172194	0.343492	0.46006	0.00118716	0.998433						Sperm	0	0	0.210635	0.301782	0.00376375	0.00544129	0.475609	0.00171211	0	0	0	0.998944
				LL	0	LLy	0	L	0.210635	Ly	0.301782	LR	0.00376375	LyR	0.00544129	R	0.475609	RR	0.00171211	LRy	0	Ry	0	RRy	0
3) offspring		LL	0.0215	LLLL	0	LLLLy	0	LLL	0.00452867	LLLy	0.00648831	LLLR	8.09206e-05	LLLyR	0.000116988	LLR	0.0102256	LLRR	3.68105e-05	LLLRy	0	LLRy	0	LLRRy	0
3) offspring		L	0.172194	LLL	0	LLLy	0	LL	0.0362701	LLy	0.0519649	LLR	0.000648094	LLyR	0.000936956	LR	0.081897	LRR	0.000294815	LLRy	0	LRy	0	LRRy	0
3) offspring		LR	0.343492	LLLR	0	LLLyR	0	LLR	0.0723515	LLyR	0.103659	LLRR	0.00129282	LLyRR	0.00186904	LRR	0.163368	LRRR	0.000588097	LLRRy	0	LRRy	0	LRRRy	0
3) offspring		R	0.46006	LLR	0	LLyR	0	LR	0.0969049	LyR	0.138838	LRR	0.00173155	LyRR	0.00250332	RR	0.218809	RRR	0.000787675	LRRy	0	RRy	0	RRRy	0
3) offspring		RR	0.00118716	LLRR	0	LLyRR	0	LRR	0.000250057	LyRR	0.000358262	LRRR	4.46815e-06	LyRRR	6.45965e-06	RRR	0.000564622	RRRR	2.03254e-06	LRRRy	0	RRRy	0	RRRRy	0
		LLL	LL	LLLR	LLR	LR	LLRR	LRR	LRRR	RR	RRR			LLLy	LLy	LLLyR	LLyR	LyR	LLyRR	LyRR	LyRRR	LLLRy	LLRy	LRy	LLRRy	LRRy	LRRRy	RRy	RRRy		LLLL	RRRR
3) offspring	F offspring	0.00452867	0.0362701	8.09206e-05	0.0832252	0.178802	0.00132963	0.165644	0.000592565	0.218809	0.0013523		M offspring	0.00648831	0.0519649	0.000116988	0.104596	0.138838	0.00186904	0.00286158	6.45965e-06	0	0	0	0	0	0	0	0		0	2.03254e-06
4) new adults	Females	0	0	8.09206e-05	0.0832252	0.178802	0.00132963	0.165644	0.000592565	0	0		Males	0	0	0.000116988	0.104596	0.138838	0.00186904	0.00286158	6.45965e-06	0	0	0	0	0	0	0	0
5) adults (x)		0	0	0.000119359	0.122758	0.263734	0.00196121	0.244327	0.000874038	0	0			0	0	0.000172558	0.154281	0.204787	0.00275684	0.00422085	9.52803e-06	0	0	0	0	0	0	0	0			1
6) adults (1)		0	0	0.000119357	0.122758	0.263734	0.00196119	0.244326	0.000874037	0	0			0	0	0.000172557	0.154281	0.204787	0.00275682	0.00422082	9.52796e-06	0	0	0	0	0	0	0	0
Generation 40
		LLL	LL	LLLR	LLR	LR	LLRR	LRR	LRRR	RR	RRR			LLLy	LLy	LLLyR	LLyR	LyR	LLyRR	LyRR	LyRRR	LLLRy	LLRy	LRy	LLRRy	LRRy	LRRRy	RRy	RRRy
1) adults (1+1)	Females	0	0	0.000188328	0.193694	0.416133	0.00309446	0.385511	0.0013791	0	0		Males	0	0	0.000471174	0.421271	0.559179	0.00752763	0.0115252	2.60165e-05	0	0	0	0	0	0	0	0
		LL	L	LR	R	RR	Total							LL	LLy	L	Ly	LR	LyR	R	RR	LRy	Ry	RRy	Total
2) gametes	Eggs	0.0215	0.172194	0.343492	0.46006	0.00118716	0.998433						Sperm	0	0	0.210635	0.301782	0.00376382	0.00544135	0.47561	0.00171211	0	0	0	0.998944
				LL	0	LLy	0	L	0.210635	Ly	0.301782	LR	0.00376382	LyR	0.00544135	R	0.47561	RR	0.00171211	LRy	0	Ry	0	RRy	0
3) offspring		LL	0.0215	LLLL	0	LLLLy	0	LLL	0.00452866	LLLy	0.0064883	LLLR	8.09221e-05	LLLyR	0.000116989	LLR	0.0102256	LLRR	3.68105e-05	LLLRy	0	LLRy	0	LLRRy	0
3) offspring		L	0.172194	LLL	0	LLLy	0	LL	0.0362701	LLy	0.0519649	LLR	0.000648105	LLyR	0.000936967	LR	0.081897	LRR	0.000294815	LLRy	0	LRy	0	LRRy	0
3) offspring		LR	0.343492	LLLR	0	LLLyR	0	LLR	0.0723514	LLyR	0.103659	LLRR	0.00129284	LLyRR	0.00186906	LRR	0.163368	LRRR	0.000588097	LLRRy	0	LRRy	0	LRRRy	0
3) offspring		R	0.46006	LLR	0	LLyR	0	LR	0.0969049	LyR	0.138838	LRR	0.00173158	LyRR	0.00250335	RR	0.218809	RRR	0.000787675	LRRy	0	RRy	0	RRRy	0
3) offspring		RR	0.00118716	LLRR	0	LLyRR	0	LRR	0.000250057	LyRR	0.000358262	LRRR	4.46823e-06	LyRRR	6.45973e-06	RRR	0.000564622	RRRR	2.03255e-06	LRRRy	0	RRRy	0	RRRRy	0
		LLL	LL	LLLR	LLR	LR	LLRR	LRR	LRRR	RR	RRR			LLLy	LLy	LLLyR	LLyR	LyR	LLyRR	LyRR	LyRRR	LLLRy	LLRy	LRy	LLRRy	LRRy	LRRRy	RRy	RRRy		LLLL	RRRR
3) offspring	F offspring	0.00452866	0.0362701	8.09221e-05	0.0832252	0.178802	0.00132965	0.165644	0.000592565	0.218809	0.0013523		M offspring	0.0064883	0.0519649	0.000116989	0.104596	0.138838	0.00186906	0.00286161	6.45973e-06	0	0	0	0	0	0	0	0		0	2.03255e-06
4) new adults	Females	0	0	8.09221e-05	0.0832252	0.178802	0.00132965	0.165644	0.000592565	0	0		Males	0	0	0.000116989	0.104596	0.138838	0.00186906	0.00286161	6.45973e-06	0	0	0	0	0	0	0	0
5) adults (x)		0	0	0.000119361	0.122758	0.263734	0.00196124	0.244327	0.000874038	0	0			0	0	0.00017256	0.15428	0.204787	0.00275688	0.0042209	9.52816e-06	0	0	0	0	0	0	0	0			1
6) adults (1)		0	0	0.00011936	0.122758	0.263734	0.00196123	0.244327	0.000874038	0	0			0	0	0.000172559	0.154281	0.204787	0.00275686	0.00422088	9.5281e-06	0	0	0	0	0	0	0	0
Generation 41
		LLL	LL	LLLR	LLR	LR	LLRR	LRR	LRRR	RR	RRR			LLLy	LLy	LLLyR	LLyR	LyR	LLyRR	LyRR	LyRRR	LLLRy	LLRy	LRy	LLRRy	LRRy	LRRRy	RRy	RRRy
1) adults (1+1)	Females	0	0	0.000188332	0.193694	0.416133	0.00309452	0.385511	0.0013791	0	0		Males	0	0	0.00047118	0.42127	0.559179	0.00752774	0.0115253	2.60169e-05	0	0	0	0	0	0	0	0
		LL	L	LR	R	RR	Total							LL	LLy	L	Ly	LR	LyR	R	RR	LRy	Ry	RRy	Total
2) gametes	Eggs	0.0215	0.172194	0.343492	0.46006	0.00118716	0.998433						Sperm	0	0	0.210635	0.301781	0.00376387	0.00544141	0.47561	0.00171211	0	0	0	0.998944
				LL	0	LLy	0	L	0.210635	Ly	0.301781	LR	0.00376387	LyR	0.00544141	R	0.47561	RR	0.00171211	LRy	0	Ry	0	RRy	0
3) offspring		LL	0.0215	LLLL	0	LLLLy	0	LLL	0.00452865	LLLy	0.0064883	LLLR	8.09231e-05	LLLyR	0.00011699	LLR	0.0102256	LLRR	3.68104e-05	LLLRy	0	LLRy	0	LLRRy	0
3) offspring		L	0.172194	LLL	0	LLLy	0	LL	0.03627	LLy	0.0519648	LLR	0.000648114	LLyR	0.000936976	LR	0.0818969	LRR	0.000294815	LLRy	0	LRy	0	LRRy	0
3) offspring		LR	0.343492	LLLR	0	LLLyR	0	LLR	0.0723514	LLyR	0.103659	LLRR	0.00129286	LLyRR	0.00186908	LRR	0.163368	LRRR	0.000588097	LLRRy	0	LRRy	0	LRRRy	0
3) offspring		R	0.46006	LLR	0	LLyR	0	LR	0.0969049	LyR	0.138838	LRR	0.00173161	LyRR	0.00250338	RR	0.218809	RRR	0.000787676	LRRy	0	RRy	0	RRRy	0
3) offspring		RR	0.00118716	LLRR	0	LLyRR	0	LRR	0.000250057	LyRR	0.000358261	LRRR	4.4683e-06	LyRRR	6.4598e-06	RRR	0.000564623	RRRR	2.03255e-06	LRRRy	0	RRRy	0	RRRRy	0
		LLL	LL	LLLR	LLR	LR	LLRR	LRR	LRRR	RR	RRR			LLLy	LLy	LLLyR	LLyR	LyR	LLyRR	LyRR	LyRRR	LLLRy	LLRy	LRy	LLRRy	LRRy	LRRRy	RRy	RRRy		LLLL	RRRR
3) offspring	F offspring	0.00452865	0.03627	8.09231e-05	0.0832251	0.178802	0.00132967	0.165644	0.000592565	0.218809	0.0013523		M offspring	0.0064883	0.0519648	0.00011699	0.104596	0.138838	0.00186908	0.00286164	6.4598e-06	0	0	0	0	0	0	0	0		0	2.03255e-06
4) new adults	Females	0	0	8.09231e-05	0.0832251	0.178802	0.00132967	0.165644	0.000592565	0	0		Males	0	0	0.00011699	0.104596	0.138838	0.00186908	0.00286164	6.4598e-06	0	0	0	0	0	0	0	0
5) adults (x)		0	0	0.000119362	0.122758	0.263734	0.00196127	0.244327	0.000874038	0	0			0	0	0.000172561	0.15428	0.204787	0.0027569	0.00422094	9.52825e-06	0	0	0	0	0	0	0	0			1
6) adults (1)		0	0	0.000119361	0.122758	0.263734	0.00196126	0.244327	0.000874038	0	0			0	0	0.000172561	0.15428	0.204787	0.00275689	0.00422092	9.5282e-06	0	0	0	0	0	0	0	0
Generation 42
		LLL	LL	LLLR	LLR	LR	LLRR	LRR	LRRR	RR	RRR			LLLy	LLy	LLLyR	LLyR	LyR	LLyRR	LyRR	LyRRR	LLLRy	LLRy	LRy	LLRRy	LRRy	LRRRy	RRy	RRRy
1) adults (1+1)	Females	0	0	0.000188335	0.193693	0.416133	0.00309457	0.385511	0.0013791	0	0		Males	0	0	0.000471185	0.42127	0.559179	0.00752782	0.0115254	2.60172e-05	0	0	0	0	0	0	0	0
		LL	L	LR	R	RR	Total							LL	LLy	L	Ly	LR	LyR	R	RR	LRy	Ry	RRy	Total
2) gametes	Eggs	0.0215	0.172193	0.343492	0.46006	0.00118716	0.998433						Sperm	0	0	0.210635	0.301781	0.00376391	0.00544145	0.47561	0.00171211	0	0	0	0.998944
				LL	0	LLy	0	L	0.210635	Ly	0.301781	LR	0.00376391	LyR	0.00544145	R	0.47561	RR	0.00171211	LRy	0	Ry	0	RRy	0
3) offspring		LL	0.0215	LLLL	0	LLLLy	0	LLL	0.00452865	LLLy	0.00648829	LLLR	8.0924e-05	LLLyR	0.000116991	LLR	0.0102256	LLRR	3.68104e-05	LLLRy	0	LLRy	0	LLRRy	0
3) offspring		L	0.172193	LLL	0	LLLy	0	LL	0.03627	LLy	0.0519648	LLR	0.000648121	LLyR	0.000936982	LR	0.0818969	LRR	0.000294815	LLRy	0	LRy	0	LRRy	0
3) offspring		LR	0.343492	LLLR	0	LLLyR	0	LLR	0.0723514	LLyR	0.103659	LLRR	0.00129287	LLyRR	0.00186909	LRR	0.163368	LRRR	0.000588097	LLRRy	0	LRRy	0	LRRRy	0
3) offspring		R	0.46006	LLR	0	LLyR	0	LR	0.0969048	LyR	0.138838	LRR	0.00173163	LyRR	0.0025034	RR	0.218809	RRR	0.000787676	LRRy	0	RRy	0	RRRy	0
3) offspring		RR	0.00118716	LLRR	0	LLyRR	0	LRR	0.000250057	LyRR	0.000358261	LRRR	4.46835e-06	LyRRR	6.45985e-06	RRR	0.000564623	RRRR	2.03255e-06	LRRRy	0	RRRy	0	RRRRy	0
		LLL	LL	LLLR	LLR	LR	LLRR	LRR	LRRR	RR	RRR			LLLy	LLy	LLLyR	LLyR	LyR	LLyRR	LyRR	LyRRR	LLLRy	LLRy	LRy	LLRRy	LRRy	LRRRy	RRy	RRRy		LLLL	RRRR
3) offspring	F offspring	0.00452865	0.03627	8.0924e-05	0.0832251	0.178802	0.00132968	0.165644	0.000592565	0.218809	0.0013523		M offspring	0.00648829	0.0519648	0.000116991	0.104596	0.138838	0.00186909	0.00286166	6.45985e-06	0	0	0	0	0	0	0	0		0	2.03255e-06
4) new adults	Females	0	0	8.0924e-05	0.0832251	0.178802	0.00132968	0.165644	0.000592565	0	0		Males	0	0	0.000116991	0.104596	0.138838	0.00186909	0.00286166	6.45985e-06	0	0	0	0	0	0	0	0
5) adults (x)		0	0	0.000119364	0.122758	0.263734	0.00196129	0.244327	0.000874038	0	0			0	0	0.000172563	0.15428	0.204787	0.00275692	0.00422097	9.52833e-06	0	0	0	0	0	0	0	0			1
6) adults (1)		0	0	0.000119363	0.122758	0.263734	0.00196128	0.244327	0.000874038	0	0			0	0	0.000172562	0.15428	0.204787	0.00275691	0.00422095	9.52829e-06	0	0	0	0	0	0	0	0
Generation 43
		LLL	LL	LLLR	LLR	LR	LLRR	LRR	LRRR	RR	RRR			LLLy	LLy	LLLyR	LLyR	LyR	LLyRR	LyRR	LyRRR	LLLRy	LLRy	LRy	LLRRy	LRRy	LRRRy	RRy	RRRy
1) adults (1+1)	Females	0	0	0.000188337	0.193693	0.416133	0.00309461	0.385511	0.0013791	0	0		Males	0	0	0.000471189	0.42127	0.559179	0.00752789	0.0115255	2.60175e-05	0	0	0	0	0	0	0	0
		LL	L	LR	R	RR	Total							LL	LLy	L	Ly	LR	LyR	R	RR	LRy	Ry	RRy	Total
2) gametes	Eggs	0.0215	0.172193	0.343492	0.460061	0.00118716	0.998433						Sperm	0	0	0.210635	0.301781	0.00376394	0.00544148	0.47561	0.00171211	0	0	0	0.998944
				LL	0	LLy	0	L	0.210635	Ly	0.301781	LR	0.00376394	LyR	0.00544148	R	0.47561	RR	0.00171211	LRy	0	Ry	0	RRy	0
3) offspring		LL	0.0215	LLLL	0	LLLLy	0	LLL	0.00452864	LLLy	0.00648829	LLLR	8.09246e-05	LLLyR	0.000116992	LLR	0.0102256	LLRR	3.68104e-05	LLLRy	0	LLRy	0	LLRRy	0
3) offspring		L	0.172193	LLL	0	LLLy	0	LL	0.03627	LLy	0.0519647	LLR	0.000648126	LLyR	0.000936987	LR	0.0818969	LRR	0.000294815	LLRy	0	LRy	0	LRRy	0
3) offspring		LR	0.343492	LLLR	0	LLLyR	0	LLR	0.0723513	LLyR	0.103659	LLRR	0.00129288	LLyRR	0.0018691	LRR	0.163368	LRRR	0.000588097	LLRRy	0	LRRy	0	LRRRy	0
3) offspring		R	0.460061	LLR	0	LLyR	0	LR	0.0969048	LyR	0.138838	LRR	0.00173164	LyRR	0.00250341	RR	0.218809	RRR	0.000787677	LRRy	0	RRy	0	RRRy	0
3) offspring		RR	0.00118716	LLRR	0	LLyRR	0	LRR	0.000250057	LyRR	0.000358261	LRRR	4.46839e-06	LyRRR	6.45989e-06	RRR	0.000564623	RRRR	2.03255e-06	LRRRy	0	RRRy	0	RRRRy	0
		LLL	LL	LLLR	LLR	LR	LLRR	LRR	LRRR	RR	RRR			LLLy	LLy	LLLyR	LLyR	LyR	LLyRR	LyRR	LyRRR	LLLRy	LLRy	LRy	LLRRy	LRRy	LRRRy	RRy	RRRy		LLLL	RRRR
3) offspring	F offspring	0.00452864	0.03627	8.09246e-05	0.083225	0.178802	0.00132969	0.165644	0.000592565	0.218809	0.0013523		M offspring	0.00648829	0.0519647	0.000116992	0.104596	0.138838	0.0018691	0.00286167	6.45989e-06	0	0	0	0	0	0	0	0		0	2.03255e-06
4) new adults	Females	0	0	8.09246e-05	0.083225	0.178802	0.00132969	0.165644	0.000592565	0	0		Males	0	0	0.000116992	0.104596	0.138838	0.0018691	0.00286167	6.45989e-06	0	0	0	0	0	0	0	0
5) adults (x)		0	0	0.000119364	0.122758	0.263734	0.00196131	0.244327	0.000874038	0	0			0	0	0.000172564	0.15428	0.204787	0.00275694	0.00422099	9.52839e-06	0	0	0	0	0	0	0	0			1
6) adults (1)		0	0	0.000119364	0.122758	0.263734	0.0019613	0.244327	0.000874038	0	0			0	0	0.000172563	0.15428	0.204787	0.00275693	0.00422098	9.52836e-06	0	0	0	0	0	0	0	0
Generation 44
		LLL	LL	LLLR	LLR	LR	LLRR	LRR	LRRR	RR	RRR			LLLy	LLy	LLLyR	LLyR	LyR	LLyRR	LyRR	LyRRR	LLLRy	LLRy	LRy	LLRRy	LRRy	LRRRy	RRy	RRRy
1) adults (1+1)	Females	0	0	0.000188339	0.193693	0.416133	0.00309464	0.385512	0.0013791	0	0		Males	0	0	0.000471192	0.42127	0.559179	0.00752794	0.0115256	2.60176e-05	0	0	0	0	0	0	0	0
		LL	L	LR	R	RR	Total							LL	LLy	L	Ly	LR	LyR	R	RR	LRy	Ry	RRy	Total
2) gametes	Eggs	0.0215	0.172193	0.343491	0.460061	0.00118716	0.998433						Sperm	0	0	0.210635	0.301781	0.00376397	0.00544151	0.47561	0.00171212	0	0	0	0.998944
				LL	0	LLy	0	L	0.210635	Ly	0.301781	LR	0.00376397	LyR	0.00544151	R	0.47561	RR	0.00171212	LRy	0	Ry	0	RRy	0
3) offspring		LL	0.0215	LLLL	0	LLLLy	0	LLL	0.00452864	LLLy	0.00648828	LLLR	8.09252e-05	LLLyR	0.000116992	LLR	0.0102256	LLRR	3.68104e-05	LLLRy	0	LLRy	0	LLRRy	0
3) offspring		L	0.172193	LLL	0	LLLy	0	LL	0.0362699	LLy	0.0519647	LLR	0.00064813	LLyR	0.000936991	LR	0.0818969	LRR	0.000294815	LLRy	0	LRy	0	LRRy	0
3) offspring		LR	0.343491	LLLR	0	LLLyR	0	LLR	0.0723513	LLyR	0.103659	LLRR	0.00129289	LLyRR	0.00186911	LRR	0.163368	LRRR	0.000588097	LLRRy	0	LRRy	0	LRRRy	0
3) offspring		R	0.460061	LLR	0	LLyR	0	LR	0.0969048	LyR	0.138838	LRR	0.00173165	LyRR	0.00250342	RR	0.218809	RRR	0.000787677	LRRy	0	RRy	0	RRRy	0
3) offspring		RR	0.00118716	LLRR	0	LLyRR	0	LRR	0.000250057	LyRR	0.000358261	LRRR	4.46842e-06	LyRRR	6.45992e-06	RRR	0.000564623	RRRR	2.03255e-06	LRRRy	0	RRRy	0	RRRRy	0
		LLL	LL	LLLR	LLR	LR	LLRR	LRR	LRRR	RR	RRR			LLLy	LLy	LLLyR	LLyR	LyR	LLyRR	LyRR	LyRRR	LLLRy	LLRy	LRy	LLRRy	LRRy	LRRRy	RRy	RRRy		LLLL	RRRR
3) offspring	F offspring	0.00452864	0.0362699	8.09252e-05	0.083225	0.178802	0.0013297	0.165645	0.000592565	0.218809	0.0013523		M offspring	0.00648828	0.0519647	0.000116992	0.104596	0.138838	0.00186911	0.00286168	6.45992e-06	0	0	0	0	0	0	0	0		0	2.03255e-06
4) new adults	Females	0	0	8.09252e-05	0.083225	0.178802	0.0013297	0.165645	0.000592565	0	0		Males	0	0	0.000116992	0.104596	0.138838	0.00186911	0.00286168	6.45992e-06	0	0	0	0	0	0	0	0
5) adults (x)		0	0	0.000119365	0.122758	0.263734	0.00196132	0.244327	0.000874039	0	0			0	0	0.000172564	0.15428	0.204787	0.00275695	0.00422101	9.52843e-06	0	0	0	0	0	0	0	0			1
6) adults (1)		0	0	0.000119365	0.122758	0.263734	0.00196131	0.244327	0.000874039	0	0			0	0	0.000172564	0.15428	0.204787	0.00275695	0.004221	9.52841e-06	0	0	0	0	0	0	0	0
Generation 45
		LLL	LL	LLLR	LLR	LR	LLRR	LRR	LRRR	RR	RRR			LLLy	LLy	LLLyR	LLyR	LyR	LLyRR	LyRR	LyRRR	LLLRy	LLRy	LRy	LLRRy	LRRy	LRRRy	RRy	RRRy
1) adults (1+1)	Females	0	0	0.00018834	0.193693	0.416133	0.00309466	0.385512	0.0013791	0	0		Males	0	0	0.000471194	0.42127	0.559179	0.00752798	0.0115256	2.60178e-05	0	0	0	0	0	0	0	0
		LL	L	LR	R	RR	Total							LL	LLy	L	Ly	LR	LyR	R	RR	LRy	Ry	RRy	Total
2) gametes	Eggs	0.0214999	0.172193	0.343491	0.460061	0.00118716	0.998433						Sperm	0	0	0.210635	0.301781	0.00376399	0.00544153	0.47561	0.00171212	0	0	0	0.998944
				LL	0	LLy	0	L	0.210635	Ly	0.301781	LR	0.00376399	LyR	0.00544153	R	0.47561	RR	0.00171212	LRy	0	Ry	0	RRy	0
3) offspring		LL	0.0214999	LLLL	0	LLLLy	0	LLL	0.00452864	LLLy	0.00648828	LLLR	8.09256e-05	LLLyR	0.000116993	LLR	0.0102256	LLRR	3.68104e-05	LLLRy	0	LLRy	0	LLRRy	0
3) offspring		L	0.172193	LLL	0	LLLy	0	LL	0.0362699	LLy	0.0519647	LLR	0.000648134	LLyR	0.000936994	LR	0.0818969	LRR	0.000294815	LLRy	0	LRy	0	LRRy	0
3) offspring		LR	0.343491	LLLR	0	LLLyR	0	LLR	0.0723513	LLyR	0.103659	LLRR	0.0012929	LLyRR	0.00186912	LRR	0.163368	LRRR	0.000588097	LLRRy	0	LRRy	0	LRRRy	0
3) offspring		R	0.460061	LLR	0	LLyR	0	LR	0.0969048	LyR	0.138838	LRR	0.00173166	LyRR	0.00250343	RR	0.218809	RRR	0.000787677	LRRy	0	RRy	0	RRRy	0
3) offspring		RR	0.00118716	LLRR	0	LLyRR	0	LRR	0.000250056	LyRR	0.000358261	LRRR	4.46844e-06	LyRRR	6.45994e-06	RRR	0.000564623	RRRR	2.03255e-06	LRRRy	0	RRRy	0	RRRRy	0
		LLL	LL	LLLR	LLR	LR	LLRR	LRR	LRRR	RR	RRR			LLLy	LLy	LLLyR	LLyR	LyR	LLyRR	LyRR	LyRRR	LLLRy	LLRy	LRy	LLRRy	LRRy	LRRRy	RRy	RRRy		LLLL	RRRR
3) offspring	F offspring	0.00452864	0.0362699	8.09256e-05	0.083225	0.178802	0.00132971	0.165645	0.000592565	0.218809	0.0013523		M offspring	0.00648828	0.0519647	0.000116993	0.104596	0.138838	0.00186912	0.00286169	6.45994e-06	0	0	0	0	0	0	0	0		0	2.03255e-06
4) new adults	Females	0	0	8.09256e-05	0.083225	0.178802	0.00132971	0.165645	0.000592565	0	0		Males	0	0	0.000116993	0.104596	0.138838	0.00186912	0.00286169	6.45994e-06	0	0	0	0	0	0	0	0
5) adults (x)		0	0	0.000119366	0.122758	0.263734	0.00196133	0.244327	0.000874039	0	0			0	0	0.000172565	0.15428	0.204787	0.00275696	0.00422102	9.52847e-06	0	0	0	0	0	0	0	0			1
6) adults (1)		0	0	0.000119366	0.122758	0.263734	0.00196133	0.244327	0.000874039	0	0			0	0	0.000172565	0.15428	0.204787	0.00275696	0.00422101	9.52845e-06	0	0	0	0	0	0	0	0
Generation 46
		LLL	LL	LLLR	LLR	LR	LLRR	LRR	LRRR	RR	RRR			LLLy	LLy	LLLyR	LLyR	LyR	LLyRR	LyRR	LyRRR	LLLRy	LLRy	LRy	LLRRy	LRRy	LRRRy	RRy	RRRy
1) adults (1+1)	Females	0	0	0.000188341	0.193693	0.416133	0.00309468	0.385512	0.0013791	0	0		Males	0	0	0.000471196	0.42127	0.559179	0.00752801	0.0115257	2.60179e-05	0	0	0	0	0	0	0	0
		LL	L	LR	R	RR	Total							LL	LLy	L	Ly	LR	LyR	R	RR	LRy	Ry	RRy	Total
2) gametes	Eggs	0.0214999	0.172193	0.343491	0.460061	0.00118716	0.998433						Sperm	0	0	0.210635	0.301781	0.003764	0.00544154	0.47561	0.00171212	0	0	0	0.998944
				LL	0	LLy	0	L	0.210635	Ly	0.301781	LR	0.003764	LyR	0.00544154	R	0.47561	RR	0.00171212	LRy	0	Ry	0	RRy	0
3) offspring		LL	0.0214999	LLLL	0	LLLLy	0	LLL	0.00452864	LLLy	0.00648828	LLLR	8.09259e-05	LLLyR	0.000116993	LLR	0.0102256	LLRR	3.68104e-05	LLLRy	0	LLRy	0	LLRRy	0
3) offspring		L	0.172193	LLL	0	LLLy	0	LL	0.0362699	LLy	0.0519647	LLR	0.000648136	LLyR	0.000936997	LR	0.0818968	LRR	0.000294815	LLRy	0	LRy	0	LRRy	0
3) offspring		LR	0.343491	LLLR	0	LLLyR	0	LLR	0.0723513	LLyR	0.103659	LLRR	0.0012929	LLyRR	0.00186912	LRR	0.163368	LRRR	0.000588097	LLRRy	0	LRRy	0	LRRRy	0
3) offspring		R	0.460061	LLR	0	LLyR	0	LR	0.0969048	LyR	0.138838	LRR	0.00173167	LyRR	0.00250344	RR	0.21881	RRR	0.000787677	LRRy	0	RRy	0	RRRy	0
3) offspring		RR	0.00118716	LLRR	0	LLyRR	0	LRR	0.000250056	LyRR	0.000358261	LRRR	4.46846e-06	LyRRR	6.45996e-06	RRR	0.000564624	RRRR	2.03255e-06	LRRRy	0	RRRy	0	RRRRy	0
		LLL	LL	LLLR	LLR	LR	LLRR	LRR	LRRR	RR	RRR			LLLy	LLy	LLLyR	LLyR	LyR	LLyRR	LyRR	LyRRR	LLLRy	LLRy	LRy	LLRRy	LRRy	LRRRy	RRy	RRRy		LLLL	RRRR
3) offspring	F offspring	0.00452864	0.0362699	8.09259e-05	0.083225	0.178802	0.00132971	0.165645	0.000592566	0.21881	0.0013523		M offspring	0.00648828	0.0519647	0.000116993	0.104596	0.138838	0.00186912	0.0028617	6.45996e-06	0	0	0	0	0	0	0	0		0	2.03255e-06
4) new adults	Females	0	0	8.09259e-05	0.083225	0.178802	0.00132971	0.165645	0.000592566	0	0		Males	0	0	0.000116993	0.104596	0.138838	0.00186912	0.0028617	6.45996e-06	0	0	0	0	0	0	0	0
5) adults (x)		0	0	0.000119366	0.122757	0.263734	0.00196134	0.244327	0.000874039	0	0			0	0	0.000172565	0.15428	0.204787	0.00275697	0.00422103	9.52849e-06	0	0	0	0	0	0	0	0			1
6) adults (1)		0	0	0.000119366	0.122758	0.263734	0.00196133	0.244327	0.000874039	0	0			0	0	0.000172565	0.15428	0.204787	0.00275697	0.00422103	9.52848e-06	0	0	0	0	0	0	0	0
Generation 47
		LLL	LL	LLLR	LLR	LR	LLRR	LRR	LRRR	RR	RRR			LLLy	LLy	LLLyR	LLyR	LyR	LLyRR	LyRR	LyRRR	LLLRy	LLRy	LRy	LLRRy	LRRy	LRRRy	RRy	RRRy
1) adults (1+1)	Females	0	0	0.000188342	0.193693	0.416133	0.00309469	0.385512	0.0013791	0	0		Males	0	0	0.000471197	0.42127	0.55918	0.00752803	0.0115257	2.6018e-05	0	0	0	0	0	0	0	0
		LL	L	LR	R	RR	Total							LL	LLy	L	Ly	LR	LyR	R	RR	LRy	Ry	RRy	Total
2) gametes	Eggs	0.0214999	0.172193	0.343491	0.460061	0.00118716	0.998433						Sperm	0	0	0.210635	0.301781	0.00376402	0.00544155	0.47561	0.00171212	0	0	0	0.998944
				LL	0	LLy	0	L	0.210635	Ly	0.301781	LR	0.00376402	LyR	0.00544155	R	0.47561	RR	0.00171212	LRy	0	Ry	0	RRy	0
3) offspring		LL	0.0214999	LLLL	0	LLLLy	0	LLL	0.00452863	LLLy	0.00648827	LLLR	8.09261e-05	LLLyR	0.000116993	LLR	0.0102256	LLRR	3.68104e-05	LLLRy	0	LLRy	0	LLRRy	0
3) offspring		L	0.172193	LLL	0	LLLy	0	LL	0.0362699	LLy	0.0519646	LLR	0.000648138	LLyR	0.000936999	LR	0.0818968	LRR	0.000294815	LLRy	0	LRy	0	LRRy	0
3) offspring		LR	0.343491	LLLR	0	LLLyR	0	LLR	0.0723512	LLyR	0.103659	LLRR	0.00129291	LLyRR	0.00186913	LRR	0.163368	LRRR	0.000588097	LLRRy	0	LRRy	0	LRRRy	0
3) offspring		R	0.460061	LLR	0	LLyR	0	LR	0.0969048	LyR	0.138838	LRR	0.00173168	LyRR	0.00250345	RR	0.21881	RRR	0.000787677	LRRy	0	RRy	0	RRRy	0
3) offspring		RR	0.00118716	LLRR	0	LLyRR	0	LRR	0.000250056	LyRR	0.000358261	LRRR	4.46848e-06	LyRRR	6.45998e-06	RRR	0.000564624	RRRR	2.03255e-06	LRRRy	0	RRRy	0	RRRRy	0
		LLL	LL	LLLR	LLR	LR	LLRR	LRR	LRRR	RR	RRR			LLLy	LLy	LLLyR	LLyR	LyR	LLyRR	LyRR	LyRRR	LLLRy	LLRy	LRy	LLRRy	LRRy	LRRRy	RRy	RRRy		LLLL	RRRR
3) offspring	F offspring	0.00452863	0.0362699	8.09261e-05	0.083225	0.178802	0.00132972	0.165645	0.000592566	0.21881	0.0013523		M offspring	0.00648827	0.0519646	0.000116993	0.104596	0.138838	0.00186913	0.00286171	6.45998e-06	0	0	0	0	0	0	0	0		0	2.03255e-06
4) new adults	Females	0	0	8.09261e-05	0.083225	0.178802	0.00132972	0.165645	0.000592566	0	0		Males	0	0	0.000116993	0.104596	0.138838	0.00186913	0.00286171	6.45998e-06	0	0	0	0	0	0	0	0
5) adults (x)		0	0	0.000119367	0.122757	0.263734	0.00196134	0.244327	0.000874039	0	0			0	0	0.000172566	0.15428	0.204787	0.00275698	0.00422104	9.52852e-06	0	0	0	0	0	0	0	0			1
6) adults (1)		0	0	0.000119366	0.122757	0.263734	0.00196134	0.244327	0.000874039	0	0			0	0	0.000172566	0.15428	0.204787	0.00275697	0.00422104	9.52851e-06	0	0	0	0	0	0	0	0
Generation 48
		LLL	LL	LLLR	LLR	LR	LLRR	LRR	LRRR	RR	RRR			LLLy	LLy	LLLyR	LLyR	LyR	LLyRR	LyRR	LyRRR	LLLRy	LLRy	LRy	LLRRy	LRRy	LRRRy	RRy	RRRy
1) adults (1+1)	Females	0	0	0.000188343	0.193693	0.416133	0.00309471	0.385512	0.0013791	0	0		Males	0	0	0.000471198	0.421269	0.55918	0.00752805	0.0115257	2.6018e-05	0	0	0	0	0	0	0	0
		LL	L	LR	R	RR	Total							LL	LLy	L	Ly	LR	LyR	R	RR	LRy	Ry	RRy	Total
2) gametes	Eggs	0.0214999	0.172193	0.343491	0.460061	0.00118716	0.998433						Sperm	0	0	0.210635	0.301781	0.00376402	0.00544156	0.47561	0.00171212	0	0	0	0.998944
				LL	0	LLy	0	L	0.210635	Ly	0.301781	LR	0.00376402	LyR	0.00544156	R	0.47561	RR	0.00171212	LRy	0	Ry	0	RRy	0
3) offspring		LL	0.0214999	LLLL	0	LLLLy	0	LLL	0.00452863	LLLy	0.00648827	LLLR	8.09263e-05	LLLyR	0.000116993	LLR	0.0102256	LLRR	3.68104e-05	LLLRy	0	LLRy	0	LLRRy	0
3) offspring		L	0.172193	LLL	0	LLLy	0	LL	0.0362699	LLy	0.0519646	LLR	0.000648139	LLyR	0.000937	LR	0.0818968	LRR	0.000294815	LLRy	0	LRy	0	LRRy	0
3) offspring		LR	0.343491	LLLR	0	LLLyR	0	LLR	0.0723512	LLyR	0.103659	LLRR	0.00129291	LLyRR	0.00186913	LRR	0.163368	LRRR	0.000588097	LLRRy	0	LRRy	0	LRRRy	0
3) offspring		R	0.460061	LLR	0	LLyR	0	LR	0.0969048	LyR	0.138838	LRR	0.00173168	LyRR	0.00250345	RR	0.21881	RRR	0.000787677	LRRy	0	RRy	0	RRRy	0
3) offspring		RR	0.00118716	LLRR	0	LLyRR	0	LRR	0.000250056	LyRR	0.000358261	LRRR	4.46849e-06	LyRRR	6.45999e-06	RRR	0.000564624	RRRR	2.03255e-06	LRRRy	0	RRRy	0	RRRRy	0
		LLL	LL	LLLR	LLR	LR	LLRR	LRR	LRRR	RR	RRR			LLLy	LLy	LLLyR	LLyR	LyR	LLyRR	LyRR	LyRRR	LLLRy	LLRy	LRy	LLRRy	LRRy	LRRRy	RRy	RRRy		LLLL	RRRR
3) offspring	F offspring	0.00452863	0.0362699	8.09263e-05	0.083225	0.178802	0.00132972	0.165645	0.000592566	0.21881	0.0013523		M offspring	0.00648827	0.0519646	0.000116993	0.104596	0.138838	0.00186913	0.00286171	6.45999e-06	0	0	0	0	0	0	0	0		0	2.03255e-06
4) new adults	Females	0	0	8.09263e-05	0.083225	0.178802	0.00132972	0.165645	0.000592566	0	0		Males	0	0	0.000116993	0.104596	0.138838	0.00186913	0.00286171	6.45999e-06	0	0	0	0	0	0	0	0
5) adults (x)		0	0	0.000119367	0.122757	0.263734	0.00196135	0.244327	0.000874039	0	0			0	0	0.000172566	0.15428	0.204787	0.00275698	0.00422105	9.52853e-06	0	0	0	0	0	0	0	0			1
6) adults (1)		0	0	0.000119367	0.122757	0.263734	0.00196135	0.244327	0.000874039	0	0			0	0	0.000172566	0.15428	0.204787	0.00275698	0.00422104	9.52852e-06	0	0	0	0	0	0	0	0
Generation 49
		LLL	LL	LLLR	LLR	LR	LLRR	LRR	LRRR	RR	RRR			LLLy	LLy	LLLyR	LLyR	LyR	LLyRR	LyRR	LyRRR	LLLRy	LLRy	LRy	LLRRy	LRRy	LRRRy	RRy	RRRy
1) adults (1+1)	Females	0	0	0.000188343	0.193693	0.416133	0.00309471	0.385512	0.0013791	0	0		Males	0	0	0.000471199	0.421269	0.55918	0.00752806	0.0115258	2.60181e-05	0	0	0	0	0	0	0	0
		LL	L	LR	R	RR	Total							LL	LLy	L	Ly	LR	LyR	R	RR	LRy	Ry	RRy	Total
2) gametes	Eggs	0.0214999	0.172193	0.343491	0.460061	0.00118716	0.998433						Sperm	0	0	0.210635	0.301781	0.00376403	0.00544157	0.47561	0.00171212	0	0	0	0.998944
				LL	0	LLy	0	L	0.210635	Ly	0.301781	LR	0.00376403	LyR	0.00544157	R	0.47561	RR	0.00171212	LRy	0	Ry	0	RRy	0
3) offspring		LL	0.0214999	LLLL	0	LLLLy	0	LLL	0.00452863	LLLy	0.00648827	LLLR	8.09264e-05	LLLyR	0.000116993	LLR	0.0102256	LLRR	3.68104e-05	LLLRy	0	LLRy	0	LLRRy	0
3) offspring		L	0.172193	LLL	0	LLLy	0	LL	0.0362699	LLy	0.0519646	LLR	0.000648141	LLyR	0.000937001	LR	0.0818968	LRR	0.000294815	LLRy	0	LRy	0	LRRy	0
3) offspring		LR	0.343491	LLLR	0	LLLyR	0	LLR	0.0723512	LLyR	0.103659	LLRR	0.00129291	LLyRR	0.00186913	LRR	0.163368	LRRR	0.000588097	LLRRy	0	LRRy	0	LRRRy	0
3) offspring		R	0.460061	LLR	0	LLyR	0	LR	0.0969048	LyR	0.138838	LRR	0.00173168	LyRR	0.00250345	RR	0.21881	RRR	0.000787678	LRRy	0	RRy	0	RRRy	0
3) offspring		RR	0.00118716	LLRR	0	LLyRR	0	LRR	0.000250056	LyRR	0.000358261	LRRR	4.4685e-06	LyRRR	6.46e-06	RRR	0.000564624	RRRR	2.03255e-06	LRRRy	0	RRRy	0	RRRRy	0
		LLL	LL	LLLR	LLR	LR	LLRR	LRR	LRRR	RR	RRR			LLLy	LLy	LLLyR	LLyR	LyR	LLyRR	LyRR	LyRRR	LLLRy	LLRy	LRy	LLRRy	LRRy	LRRRy	RRy	RRRy		LLLL	RRRR
3) offspring	F offspring	0.00452863	0.0362699	8.09264e-05	0.0832249	0.178802	0.00132972	0.165645	0.000592566	0.21881	0.0013523		M offspring	0.00648827	0.0519646	0.000116993	0.104596	0.138838	0.00186913	0.00286172	6.46e-06	0	0	0	0	0	0	0	0		0	2.03255e-06
4) new adults	Females	0	0	8.09264e-05	0.0832249	0.178802	0.00132972	0.165645	0.000592566	0	0		Males	0	0	0.000116993	0.104596	0.138838	0.00186913	0.00286172	6.46e-06	0	0	0	0	0	0	0	0
5) adults (x)		0	0	0.000119367	0.122757	0.263734	0.00196135	0.244327	0.000874039	0	0			0	0	0.000172566	0.15428	0.204787	0.00275699	0.00422105	9.52855e-06	0	0	0	0	0	0	0	0			1
6) adults (1)		0	0	0.000119367	0.122757	0.263734	0.00196135	0.244327	0.000874039	0	0			0	0	0.000172566	0.15428	0.204787	0.00275698	0.00422105	9.52854e-06	0	0	0	0	0	0	0	0
Generation 50
		LLL	LL	LLLR	LLR	LR	LLRR	LRR	LRRR	RR	RRR			LLLy	LLy	LLLyR	LLyR	LyR	LLyRR	LyRR	LyRRR	LLLRy	LLRy	LRy	LLRRy	LRRy	LRRRy	RRy	RRRy
1) adults (1+1)	Females	0	0	0.000188344	0.193693	0.416133	0.00309472	0.385512	0.0013791	0	0		Males	0	0	0.0004712	0.421269	0.55918	0.00752808	0.0115258	2.60181e-05	0	0	0	0	0	0	0	0
		LL	L	LR	R	RR	Total							LL	LLy	L	Ly	LR	LyR	R	RR	LRy	Ry	RRy	Total
2) gametes	Eggs	0.0214999	0.172193	0.343491	0.460061	0.00118716	0.998433						Sperm	0	0	0.210635	0.301781	0.00376404	0.00544158	0.47561	0.00171212	0	0	0	0.998944
				LL	0	LLy	0	L	0.210635	Ly	0.301781	LR	0.00376404	LyR	0.00544158	R	0.47561	RR	0.00171212	LRy	0	Ry	0	RRy	0
3) offspring		LL	0.0214999	LLLL	0	LLLLy	0	LLL	0.00452863	LLLy	0.00648827	LLLR	8.09266e-05	LLLyR	0.000116994	LLR	0.0102256	LLRR	3.68104e-05	LLLRy	0	LLRy	0	LLRRy	0
3) offspring		L	0.172193	LLL	0	LLLy	0	LL	0.0362699	LLy	0.0519646	LLR	0.000648142	LLyR	0.000937002	LR	0.0818968	LRR	0.000294815	LLRy	0	LRy	0	LRRy	0
3) offspring		LR	0.343491	LLLR	0	LLLyR	0	LLR	0.0723512	LLyR	0.103659	LLRR	0.00129291	LLyRR	0.00186913	LRR	0.163368	LRRR	0.000588097	LLRRy	0	LRRy	0	LRRRy	0
3) offspring		R	0.460061	LLR	0	LLyR	0	LR	0.0969048	LyR	0.138838	LRR	0.00173169	LyRR	0.00250346	RR	0.21881	RRR	0.000787678	LRRy	0	RRy	0	RRRy	0
3) offspring		RR	0.00118716	LLRR	0	LLyRR	0	LRR	0.000250056	LyRR	0.000358261	LRRR	4.4685e-06	LyRRR	6.46e-06	RRR	0.000564624	RRRR	2.03255e-06	LRRRy	0	RRRy	0	RRRRy	0
		LLL	LL	LLLR	LLR	LR	LLRR	LRR	LRRR	RR	RRR			LLLy	LLy	LLLyR	LLyR	LyR	LLyRR	LyRR	LyRRR	LLLRy	LLRy	LRy	LLRRy	LRRy	LRRRy	RRy	RRRy		LLLL	RRRR
3) offspring	F offspring	0.00452863	0.0362699	8.09266e-05	0.0832249	0.178802	0.00132973	0.165645	0.000592566	0.21881	0.0013523		M offspring	0.00648827	0.0519646	0.000116994	0.104596	0.138838	0.00186913	0.00286172	6.46e-06	0	0	0	0	0	0	0	0		0	2.03255e-06
4) new adults	Females	0	0	8.09266e-05	0.0832249	0.178802	0.00132973	0.165645	0.000592566	0	0		Males	0	0	0.000116994	0.104596	0.138838	0.00186913	0.00286172	6.46e-06	0	0	0	0	0	0	0	0
5) adults (x)		0	0	0.000119367	0.122757	0.263734	0.00196136	0.244327	0.000874039	0	0			0	0	0.000172566	0.15428	0.204787	0.00275699	0.00422106	9.52856e-06	0	0	0	0	0	0	0	0			1
6) adults (1)		0	0	0.000119367	0.122757	0.263734	0.00196135	0.244327	0.000874039	0	0			0	0	0.000172566	0.15428	0.204787	0.00275699	0.00422105	9.52855e-06	0	0	0	0	0	0	0	0
Generation 51
		LLL	LL	LLLR	LLR	LR	LLRR	LRR	LRRR	RR	RRR			LLLy	LLy	LLLyR	LLyR	LyR	LLyRR	LyRR	LyRRR	LLLRy	LLRy	LRy	LLRRy	LRRy	LRRRy	RRy	RRRy
1) adults (1+1)	Females	0	0	0.000188344	0.193693	0.416133	0.00309473	0.385512	0.0013791	0	0		Males	0	0	0.0004712	0.421269	0.55918	0.00752808	0.0115258	2.60182e-05	0	0	0	0	0	0	0	0
		LL	L	LR	R	RR	Total							LL	LLy	L	Ly	LR	LyR	R	RR	LRy	Ry	RRy	Total
2) gametes	Eggs	0.0214999	0.172193	0.343491	0.460061	0.00118716	0.998433						Sperm	0	0	0.210635	0.301781	0.00376404	0.00544158	0.47561	0.00171212	0	0	0	0.998944
				LL	0	LLy	0	L	0.210635	Ly	0.301781	LR	0.00376404	LyR	0.00544158	R	0.47561	RR	0.00171212	LRy	0	Ry	0	RRy	0
3) offspring		LL	0.0214999	LLLL	0	LLLLy	0	LLL	0.00452863	LLLy	0.00648827	LLLR	8.09266e-05	LLLyR	0.000116994	LLR	0.0102256	LLRR	3.68104e-05	LLLRy	0	LLRy	0	LLRRy	0
3) offspring		L	0.172193	LLL	0	LLLy	0	LL	0.0362698	LLy	0.0519646	LLR	0.000648142	LLyR	0.000937003	LR	0.0818968	LRR	0.000294815	LLRy	0	LRy	0	LRRy	0
3) offspring		LR	0.343491	LLLR	0	LLLyR	0	LLR	0.0723512	LLyR	0.103659	LLRR	0.00129292	LLyRR	0.00186914	LRR	0.163368	LRRR	0.000588097	LLRRy	0	LRRy	0	LRRRy	0
3) offspring		R	0.460061	LLR	0	LLyR	0	LR	0.0969048	LyR	0.138838	LRR	0.00173169	LyRR	0.00250346	RR	0.21881	RRR	0.000787678	LRRy	0	RRy	0	RRRy	0
3) offspring		RR	0.00118716	LLRR	0	LLyRR	0	LRR	0.000250056	LyRR	0.000358261	LRRR	4.46851e-06	LyRRR	6.46001e-06	RRR	0.000564624	RRRR	2.03255e-06	LRRRy	0	RRRy	0	RRRRy	0
		LLL	LL	LLLR	LLR	LR	LLRR	LRR	LRRR	RR	RRR			LLLy	LLy	LLLyR	LLyR	LyR	LLyRR	LyRR	LyRRR	LLLRy	LLRy	LRy	LLRRy	LRRy	LRRRy	RRy	RRRy		LLLL	RRRR
3) offspring	F offspring	0.00452863	0.0362698	8.09266e-05	0.0832249	0.178802	0.00132973	0.165645	0.000592566	0.21881	0.0013523		M offspring	0.00648827	0.0519646	0.000116994	0.104596	0.138838	0.00186914	0.00286172	6.46001e-06	0	0	0	0	0	0	0	0		0	2.03255e-06
4) new adults	Females	0	0	8.09266e-05	0.0832249	0.178802	0.00132973	0.165645	0.000592566	0	0		Males	0	0	0.000116994	0.104596	0.138838	0.00186914	0.00286172	6.46001e-06	0	0	0	0	0	0	0	0
5) adults (x)		0	0	0.000119367	0.122757	0.263734	0.00196136	0.244327	0.000874039	0	0			0	0	0.000172567	0.15428	0.204787	0.00275699	0.00422106	9.52856e-06	0	0	0	0	0	0	0	0			1
6) adults (1)		0	0	0.000119367	0.122757	0.263734	0.00196136	0.244327	0.000874039	0	0			0	0	0.000172566	0.15428	0.204787	0.00275699	0.00422106	9.52856e-06	0	0	0	0	0	0	0	0
Generation 52
		LLL	LL	LLLR	LLR	LR	LLRR	LRR	LRRR	RR	RRR			LLLy	LLy	LLLyR	LLyR	LyR	LLyRR	LyRR	LyRRR	LLLRy	LLRy	LRy	LLRRy	LRRy	LRRRy	RRy	RRRy
1) adults (1+1)	Females	0	0	0.000188344	0.193693	0.416133	0.00309473	0.385512	0.0013791	0	0		Males	0	0	0.000471201	0.421269	0.55918	0.00752809	0.0115258	2.60182e-05	0	0	0	0	0	0	0	0
		LL	L	LR	R	RR	Total							LL	LLy	L	Ly	LR	LyR	R	RR	LRy	Ry	RRy	Total
2) gametes	Eggs	0.0214999	0.172193	0.343491	0.460061	0.00118716	0.998433						Sperm	0	0	0.210635	0.301781	0.00376405	0.00544158	0.47561	0.00171212	0	0	0	0.998944
				LL	0	LLy	0	L	0.210635	Ly	0.301781	LR	0.00376405	LyR	0.00544158	R	0.47561	RR	0.00171212	LRy	0	Ry	0	RRy	0
3) offspring		LL	0.0214999	LLLL	0	LLLLy	0	LLL	0.00452863	LLLy	0.00648827	LLLR	8.09267e-05	LLLyR	0.000116994	LLR	0.0102256	LLRR	3.68104e-05	LLLRy	0	LLRy	0	LLRRy	0
3) offspring		L	0.172193	LLL	0	LLLy	0	LL	0.0362698	LLy	0.0519646	LLR	0.000648143	LLyR	0.000937003	LR	0.0818968	LRR	0.000294815	LLRy	0	LRy	0	LRRy	0
3) offspring		LR	0.343491	LLLR	0	LLLyR	0	LLR	0.0723512	LLyR	0.103659	LLRR	0.00129292	LLyRR	0.00186914	LRR	0.163368	LRRR	0.000588097	LLRRy	0	LRRy	0	LRRRy	0
3) offspring		R	0.460061	LLR	0	LLyR	0	LR	0.0969048	LyR	0.138838	LRR	0.00173169	LyRR	0.00250346	RR	0.21881	RRR	0.000787678	LRRy	0	RRy	0	RRRy	0
3) offspring		RR	0.00118716	LLRR	0	LLyRR	0	LRR	0.000250056	LyRR	0.000358261	LRRR	4.46851e-06	LyRRR	6.46001e-06	RRR	0.000564624	RRRR	2.03255e-06	LRRRy	0	RRRy	0	RRRRy	0
		LLL	LL	LLLR	LLR	LR	LLRR	LRR	LRRR	RR	RRR			LLLy	LLy	LLLyR	LLyR	LyR	LLyRR	LyRR	LyRRR	LLLRy	LLRy	LRy	LLRRy	LRRy	LRRRy	RRy	RRRy		LLLL	RRRR
3) offspring	F offspring	0.00452863	0.0362698	8.09267e-05	0.0832249	0.178802	0.00132973	0.165645	0.000592566	0.21881	0.0013523		M offspring	0.00648827	0.0519646	0.000116994	0.104596	0.138838	0.00186914	0.00286172	6.46001e-06	0	0	0	0	0	0	0	0		0	2.03255e-06
4) new adults	Females	0	0	8.09267e-05	0.0832249	0.178802	0.00132973	0.165645	0.000592566	0	0		Males	0	0	0.000116994	0.104596	0.138838	0.00186914	0.00286172	6.46001e-06	0	0	0	0	0	0	0	0
5) adults (x)		0	0	0.000119368	0.122757	0.263734	0.00196136	0.244327	0.000874039	0	0			0	0	0.000172567	0.15428	0.204787	0.00275699	0.00422106	9.52857e-06	0	0	0	0	0	0	0	0			1
6) adults (1)		0	0	0.000119368	0.122757	0.263734	0.00196136	0.244327	0.000874039	0	0			0	0	0.000172567	0.15428	0.204787	0.00275699	0.00422106	9.52857e-06	0	0	0	0	0	0	0	0
Generation 53
		LLL	LL	LLLR	LLR	LR	LLRR	LRR	LRRR	RR	RRR			LLLy	LLy	LLLyR	LLyR	LyR	LLyRR	LyRR	LyRRR	LLLRy	LLRy	LRy	LLRRy	LRRy	LRRRy	RRy	RRRy
1) adults (1+1)	Females	0	0	0.000188344	0.193693	0.416133	0.00309473	0.385512	0.0013791	0	0		Males	0	0	0.000471201	0.421269	0.55918	0.0075281	0.0115258	2.60182e-05	0	0	0	0	0	0	0	0
		LL	L	LR	R	RR	Total							LL	LLy	L	Ly	LR	LyR	R	RR	LRy	Ry	RRy	Total
2) gametes	Eggs	0.0214999	0.172193	0.343491	0.460061	0.00118716	0.998433						Sperm	0	0	0.210635	0.301781	0.00376405	0.00544159	0.47561	0.00171212	0	0	0	0.998944
				LL	0	LLy	0	L	0.210635	Ly	0.301781	LR	0.00376405	LyR	0.00544159	R	0.47561	RR	0.00171212	LRy	0	Ry	0	RRy	0
3) offspring		LL	0.0214999	LLLL	0	LLLLy	0	LLL	0.00452863	LLLy	0.00648827	LLLR	8.09268e-05	LLLyR	0.000116994	LLR	0.0102256	LLRR	3.68104e-05	LLLRy	0	LLRy	0	LLRRy	0
3) offspring		L	0.172193	LLL	0	LLLy	0	LL	0.0362698	LLy	0.0519646	LLR	0.000648143	LLyR	0.000937004	LR	0.0818968	LRR	0.000294815	LLRy	0	LRy	0	LRRy	0
3) offspring		LR	0.343491	LLLR	0	LLLyR	0	LLR	0.0723512	LLyR	0.103659	LLRR	0.00129292	LLyRR	0.00186914	LRR	0.163368	LRRR	0.000588097	LLRRy	0	LRRy	0	LRRRy	0
3) offspring		R	0.460061	LLR	0	LLyR	0	LR	0.0969048	LyR	0.138838	LRR	0.00173169	LyRR	0.00250346	RR	0.21881	RRR	0.000787678	LRRy	0	RRy	0	RRRy	0
3) offspring		RR	0.00118716	LLRR	0	LLyRR	0	LRR	0.000250056	LyRR	0.000358261	LRRR	4.46852e-06	LyRRR	6.46002e-06	RRR	0.000564624	RRRR	2.03255e-06	LRRRy	0	RRRy	0	RRRRy	0
		LLL	LL	LLLR	LLR	LR	LLRR	LRR	LRRR	RR	RRR			LLLy	LLy	LLLyR	LLyR	LyR	LLyRR	LyRR	LyRRR	LLLRy	LLRy	LRy	LLRRy	LRRy	LRRRy	RRy	RRRy		LLLL	RRRR
3) offspring	F offspring	0.00452863	0.0362698	8.09268e-05	0.0832249	0.178802	0.00132973	0.165645	0.000592566	0.21881	0.0013523		M offspring	0.00648827	0.0519646	0.000116994	0.104596	0.138838	0.00186914	0.00286172	6.46002e-06	0	0	0	0	0	0	0	0		0	2.03255e-06
4) new adults	Females	0	0	8.09268e-05	0.0832249	0.178802	0.00132973	0.165645	0.000592566	0	0		Males	0	0	0.000116994	0.104596	0.138838	0.00186914	0.00286172	6.46002e-06	0	0	0	0	0	0	0	0
5) adults (x)		0	0	0.000119368	0.122757	0.263734	0.00196136	0.244327	0.000874039	0	0			0	0	0.000172567	0.15428	0.204787	0.00275699	0.00422106	9.52858e-06	0	0	0	0	0	0	0	0			1
6) adults (1)		0	0	0.000119368	0.122757	0.263734	0.00196136	0.244327	0.000874039	0	0			0	0	0.000172567	0.15428	0.204787	0.00275699	0.00422106	9.52857e-06	0	0	0	0	0	0	0	0
Generation 54
		LLL	LL	LLLR	LLR	LR	LLRR	LRR	LRRR	RR	RRR			LLLy	LLy	LLLyR	LLyR	LyR	LLyRR	LyRR	LyRRR	LLLRy	LLRy	LRy	LLRRy	LRRy	LRRRy	RRy	RRRy
1) adults (1+1)	Females	0	0	0.000188344	0.193693	0.416133	0.00309473	0.385512	0.0013791	0	0		Males	0	0	0.000471201	0.421269	0.55918	0.0075281	0.0115258	2.60182e-05	0	0	0	0	0	0	0	0
		LL	L	LR	R	RR	Total							LL	LLy	L	Ly	LR	LyR	R	RR	LRy	Ry	RRy	Total
2) gametes	Eggs	0.0214999	0.172193	0.343491	0.460061	0.00118716	0.998433						Sperm	0	0	0.210635	0.301781	0.00376405	0.00544159	0.47561	0.00171212	0	0	0	0.998944
				LL	0	LLy	0	L	0.210635	Ly	0.301781	LR	0.00376405	LyR	0.00544159	R	0.47561	RR	0.00171212	LRy	0	Ry	0	RRy	0
3) offspring		LL	0.0214999	LLLL	0	LLLLy	0	LLL	0.00452863	LLLy	0.00648827	LLLR	8.09268e-05	LLLyR	0.000116994	LLR	0.0102256	LLRR	3.68104e-05	LLLRy	0	LLRy	0	LLRRy	0
3) offspring		L	0.172193	LLL	0	LLLy	0	LL	0.0362698	LLy	0.0519646	LLR	0.000648144	LLyR	0.000937004	LR	0.0818968	LRR	0.000294815	LLRy	0	LRy	0	LRRy	0
3) offspring		LR	0.343491	LLLR	0	LLLyR	0	LLR	0.0723512	LLyR	0.103659	LLRR	0.00129292	LLyRR	0.00186914	LRR	0.163368	LRRR	0.000588097	LLRRy	0	LRRy	0	LRRRy	0
3) offspring		R	0.460061	LLR	0	LLyR	0	LR	0.0969048	LyR	0.138838	LRR	0.00173169	LyRR	0.00250346	RR	0.21881	RRR	0.000787678	LRRy	0	RRy	0	RRRy	0
3) offspring		RR	0.00118716	LLRR	0	LLyRR	0	LRR	0.000250056	LyRR	0.000358261	LRRR	4.46852e-06	LyRRR	6.46002e-06	RRR	0.000564624	RRRR	2.03255e-06	LRRRy	0	RRRy	0	RRRRy	0
		LLL	LL	LLLR	LLR	LR	LLRR	LRR	LRRR	RR	RRR			LLLy	LLy	LLLyR	LLyR	LyR	LLyRR	LyRR	LyRRR	LLLRy	LLRy	LRy	LLRRy	LRRy	LRRRy	RRy	RRRy		LLLL	RRRR
3) offspring	F offspring	0.00452863	0.0362698	8.09268e-05	0.0832249	0.178802	0.00132973	0.165645	0.000592566	0.21881	0.0013523		M offspring	0.00648827	0.0519646	0.000116994	0.104596	0.138838	0.00186914	0.00286172	6.46002e-06	0	0	0	0	0	0	0	0		0	2.03255e-06
4) new adults	Females	0	0	8.09268e-05	0.0832249	0.178802	0.00132973	0.165645	0.000592566	0	0		Males	0	0	0.000116994	0.104596	0.138838	0.00186914	0.00286172	6.46002e-06	0	0	0	0	0	0	0	0
5) adults (x)		0	0	0.000119368	0.122757	0.263734	0.00196136	0.244327	0.000874039	0	0			0	0	0.000172567	0.15428	0.204787	0.002757	0.00422107	9.52858e-06	0	0	0	0	0	0	0	0			1
6) adults (1)		0	0	0.000119368	0.122757	0.263734	0.00196136	0.244327	0.000874039	0	0			0	0	0.000172567	0.15428	0.204787	0.00275699	0.00422106	9.52858e-06	0	0	0	0	0	0	0	0
Generation 55
		LLL	LL	LLLR	LLR	LR	LLRR	LRR	LRRR	RR	RRR			LLLy	LLy	LLLyR	LLyR	LyR	LLyRR	LyRR	LyRRR	LLLRy	LLRy	LRy	LLRRy	LRRy	LRRRy	RRy	RRRy
1) adults (1+1)	Females	0	0	0.000188344	0.193693	0.416133	0.00309474	0.385512	0.0013791	0	0		Males	0	0	0.000471202	0.421269	0.55918	0.0075281	0.0115258	2.60182e-05	0	0	0	0	0	0	0	0
		LL	L	LR	R	RR	Total							LL	LLy	L	Ly	LR	LyR	R	RR	LRy	Ry	RRy	Total
2) gametes	Eggs	0.0214999	0.172193	0.343491	0.460061	0.00118716	0.998433						Sperm	0	0	0.210635	0.301781	0.00376405	0.00544159	0.47561	0.00171212	0	0	0	0.998944
				LL	0	LLy	0	L	0.210635	Ly	0.301781	LR	0.00376405	LyR	0.00544159	R	0.47561	RR	0.00171212	LRy	0	Ry	0	RRy	0
3) offspring		LL	0.0214999	LLLL	0	LLLLy	0	LLL	0.00452863	LLLy	0.00648827	LLLR	8.09268e-05	LLLyR	0.000116994	LLR	0.0102256	LLRR	3.68104e-05	LLLRy	0	LLRy	0	LLRRy	0
3) offspring		L	0.172193	LLL	0	LLLy	0	LL	0.0362698	LLy	0.0519646	LLR	0.000648144	LLyR	0.000937004	LR	0.0818968	LRR	0.000294815	LLRy	0	LRy	0	LRRy	0
3) offspring		LR	0.343491	LLLR	0	LLLyR	0	LLR	0.0723512	LLyR	0.103659	LLRR	0.00129292	LLyRR	0.00186914	LRR	0.163368	LRRR	0.000588097	LLRRy	0	LRRy	0	LRRRy	0
3) offspring		R	0.460061	LLR	0	LLyR	0	LR	0.0969048	LyR	0.138838	LRR	0.00173169	LyRR	0.00250346	RR	0.21881	RRR	0.000787678	LRRy	0	RRy	0	RRRy	0
3) offspring		RR	0.00118716	LLRR	0	LLyRR	0	LRR	0.000250056	LyRR	0.000358261	LRRR	4.46852e-06	LyRRR	6.46002e-06	RRR	0.000564624	RRRR	2.03255e-06	LRRRy	0	RRRy	0	RRRRy	0
		LLL	LL	LLLR	LLR	LR	LLRR	LRR	LRRR	RR	RRR			LLLy	LLy	LLLyR	LLyR	LyR	LLyRR	LyRR	LyRRR	LLLRy	LLRy	LRy	LLRRy	LRRy	LRRRy	RRy	RRRy		LLLL	RRRR
3) offspring	F offspring	0.00452863	0.0362698	8.09268e-05	0.0832249	0.178802	0.00132973	0.165645	0.000592566	0.21881	0.0013523		M offspring	0.00648827	0.0519646	0.000116994	0.104596	0.138838	0.00186914	0.00286172	6.46002e-06	0	0	0	0	0	0	0	0		0	2.03255e-06
4) new adults	Females	0	0	8.09268e-05	0.0832249	0.178802	0.00132973	0.165645	0.000592566	0	0		Males	0	0	0.000116994	0.104596	0.138838	0.00186914	0.00286172	6.46002e-06	0	0	0	0	0	0	0	0
5) adults (x)		0	0	0.000119368	0.122757	0.263734	0.00196136	0.244327	0.000874039	0	0			0	0	0.000172567	0.15428	0.204787	0.002757	0.00422107	9.52858e-06	0	0	0	0	0	0	0	0			1
6) adults (1)		0	0	0.000119368	0.122757	0.263734	0.00196136	0.244327	0.000874039	0	0			0	0	0.000172567	0.15428	0.204787	0.002757	0.00422107	9.52858e-06	0	0	0	0	0	0	0	0
Generation 56
		LLL	LL	LLLR	LLR	LR	LLRR	LRR	LRRR	RR	RRR			LLLy	LLy	LLLyR	LLyR	LyR	LLyRR	LyRR	LyRRR	LLLRy	LLRy	LRy	LLRRy	LRRy	LRRRy	RRy	RRRy
1) adults (1+1)	Females	0	0	0.000188345	0.193693	0.416133	0.00309474	0.385512	0.0013791	0	0		Males	0	0	0.000471202	0.421269	0.55918	0.00752811	0.0115258	2.60182e-05	0	0	0	0	0	0	0	0
		LL	L	LR	R	RR	Total							LL	LLy	L	Ly	LR	LyR	R	RR	LRy	Ry	RRy	Total
2) gametes	Eggs	0.0214999	0.172193	0.343491	0.460061	0.00118716	0.998433						Sperm	0	0	0.210635	0.301781	0.00376405	0.00544159	0.47561	0.00171212	0	0	0	0.998944
				LL	0	LLy	0	L	0.210635	Ly	0.301781	LR	0.00376405	LyR	0.00544159	R	0.47561	RR	0.00171212	LRy	0	Ry	0	RRy	0
3) offspring		LL	0.0214999	LLLL	0	LLLLy	0	LLL	0.00452863	LLLy	0.00648827	LLLR	8.09269e-05	LLLyR	0.000116994	LLR	0.0102256	LLRR	3.68104e-05	LLLRy	0	LLRy	0	LLRRy	0
3) offspring		L	0.172193	LLL	0	LLLy	0	LL	0.0362698	LLy	0.0519646	LLR	0.000648144	LLyR	0.000937005	LR	0.0818968	LRR	0.000294815	LLRy	0	LRy	0	LRRy	0
3) offspring		LR	0.343491	LLLR	0	LLLyR	0	LLR	0.0723512	LLyR	0.103659	LLRR	0.00129292	LLyRR	0.00186914	LRR	0.163368	LRRR	0.000588097	LLRRy	0	LRRy	0	LRRRy	0
3) offspring		R	0.460061	LLR	0	LLyR	0	LR	0.0969048	LyR	0.138838	LRR	0.00173169	LyRR	0.00250346	RR	0.21881	RRR	0.000787678	LRRy	0	RRy	0	RRRy	0
3) offspring		RR	0.00118716	LLRR	0	LLyRR	0	LRR	0.000250056	LyRR	0.000358261	LRRR	4.46852e-06	LyRRR	6.46002e-06	RRR	0.000564624	RRRR	2.03255e-06	LRRRy	0	RRRy	0	RRRRy	0
		LLL	LL	LLLR	LLR	LR	LLRR	LRR	LRRR	RR	RRR			LLLy	LLy	LLLyR	LLyR	LyR	LLyRR	LyRR	LyRRR	LLLRy	LLRy	LRy	LLRRy	LRRy	LRRRy	RRy	RRRy		LLLL	RRRR
3) offspring	F offspring	0.00452863	0.0362698	8.09269e-05	0.0832249	0.178802	0.00132973	0.165645	0.000592566	0.21881	0.0013523		M offspring	0.00648827	0.0519646	0.000116994	0.104596	0.138838	0.00186914	0.00286173	6.46002e-06	0	0	0	0	0	0	0	0		0	2.03255e-06
4) new adults	Females	0	0	8.09269e-05	0.0832249	0.178802	0.00132973	0.165645	0.000592566	0	0		Males	0	0	0.000116994	0.104596	0.138838	0.00186914	0.00286173	6.46002e-06	0	0	0	0	0	0	0	0
5) adults (x)		0	0	0.000119368	0.122757	0.263734	0.00196136	0.244327	0.000874039	0	0			0	0	0.000172567	0.15428	0.204787	0.002757	0.00422107	9.52859e-06	0	0	0	0	0	0	0	0			1
6) adults (1)		0	0	0.000119368	0.122757	0.263734	0.00196136	0.244327	0.000874039	0	0			0	0	0.000172567	0.15428	0.204787	0.002757	0.00422107	9.52858e-06	0	0	0	0	0	0	0	0
Generation 57
		LLL	LL	LLLR	LLR	LR	LLRR	LRR	LRRR	RR	RRR			LLLy	LLy	LLLyR	LLyR	LyR	LLyRR	LyRR	LyRRR	LLLRy	LLRy	LRy	LLRRy	LRRy	LRRRy	RRy	RRRy
1) adults (1+1)	Females	0	0	0.000188345	0.193693	0.416133	0.00309474	0.385512	0.0013791	0	0		Males	0	0	0.000471202	0.421269	0.55918	0.00752811	0.0115258	2.60183e-05	0	0	0	0	0	0	0	0
		LL	L	LR	R	RR	Total							LL	LLy	L	Ly	LR	LyR	R	RR	LRy	Ry	RRy	Total
2) gametes	Eggs	0.0214999	0.172193	0.343491	0.460061	0.00118716	0.998433						Sperm	0	0	0.210635	0.301781	0.00376405	0.00544159	0.47561	0.00171212	0	0	0	0.998944
				LL	0	LLy	0	L	0.210635	Ly	0.301781	LR	0.00376405	LyR	0.00544159	R	0.47561	RR	0.00171212	LRy	0	Ry	0	RRy	0
3) offspring		LL	0.0214999	LLLL	0	LLLLy	0	LLL	0.00452863	LLLy	0.00648827	LLLR	8.09269e-05	LLLyR	0.000116994	LLR	0.0102256	LLRR	3.68104e-05	LLLRy	0	LLRy	0	LLRRy	0
3) offspring		L	0.172193	LLL	0	LLLy	0	LL	0.0362698	LLy	0.0519646	LLR	0.000648144	LLyR	0.000937005	LR	0.0818968	LRR	0.000294815	LLRy	0	LRy	0	LRRy	0
3) offspring		LR	0.343491	LLLR	0	LLLyR	0	LLR	0.0723512	LLyR	0.103659	LLRR	0.00129292	LLyRR	0.00186914	LRR	0.163368	LRRR	0.000588097	LLRRy	0	LRRy	0	LRRRy	0
3) offspring		R	0.460061	LLR	0	LLyR	0	LR	0.0969048	LyR	0.138838	LRR	0.00173169	LyRR	0.00250346	RR	0.21881	RRR	0.000787678	LRRy	0	RRy	0	RRRy	0
3) offspring		RR	0.00118716	LLRR	0	LLyRR	0	LRR	0.000250056	LyRR	0.000358261	LRRR	4.46852e-06	LyRRR	6.46002e-06	RRR	0.000564624	RRRR	2.03255e-06	LRRRy	0	RRRy	0	RRRRy	0
		LLL	LL	LLLR	LLR	LR	LLRR	LRR	LRRR	RR	RRR			LLLy	LLy	LLLyR	LLyR	LyR	LLyRR	LyRR	LyRRR	LLLRy	LLRy	LRy	LLRRy	LRRy	LRRRy	RRy	RRRy		LLLL	RRRR
3) offspring	F offspring	0.00452863	0.0362698	8.09269e-05	0.0832249	0.178802	0.00132973	0.165645	0.000592566	0.21881	0.0013523		M offspring	0.00648827	0.0519646	0.000116994	0.104596	0.138838	0.00186914	0.00286173	6.46002e-06	0	0	0	0	0	0	0	0		0	2.03255e-06
4) new adults	Females	0	0	8.09269e-05	0.0832249	0.178802	0.00132973	0.165645	0.000592566	0	0		Males	0	0	0.000116994	0.104596	0.138838	0.00186914	0.00286173	6.46002e-06	0	0	0	0	0	0	0	0
5) adults (x)		0	0	0.000119368	0.122757	0.263734	0.00196136	0.244327	0.000874039	0	0			0	0	0.000172567	0.15428	0.204787	0.002757	0.00422107	9.52859e-06	0	0	0	0	0	0	0	0			1
6) adults (1)		0	0	0.000119368	0.122757	0.263734	0.00196136	0.244327	0.000874039	0	0			0	0	0.000172567	0.15428	0.204787	0.002757	0.00422107	9.52859e-06	0	0	0	0	0	0	0	0
Generation 58
		LLL	LL	LLLR	LLR	LR	LLRR	LRR	LRRR	RR	RRR			LLLy	LLy	LLLyR	LLyR	LyR	LLyRR	LyRR	LyRRR	LLLRy	LLRy	LRy	LLRRy	LRRy	LRRRy	RRy	RRRy
1) adults (1+1)	Females	0	0	0.000188345	0.193693	0.416133	0.00309474	0.385512	0.0013791	0	0		Males	0	0	0.000471202	0.421269	0.55918	0.00752811	0.0115258	2.60183e-05	0	0	0	0	0	0	0	0
		LL	L	LR	R	RR	Total							LL	LLy	L	Ly	LR	LyR	R	RR	LRy	Ry	RRy	Total
2) gametes	Eggs	0.0214999	0.172193	0.343491	0.460061	0.00118716	0.998433						Sperm	0	0	0.210635	0.301781	0.00376406	0.00544159	0.47561	0.00171212	0	0	0	0.998944
				LL	0	LLy	0	L	0.210635	Ly	0.301781	LR	0.00376406	LyR	0.00544159	R	0.47561	RR	0.00171212	LRy	0	Ry	0	RRy	0
3) offspring		LL	0.0214999	LLLL	0	LLLLy	0	LLL	0.00452863	LLLy	0.00648827	LLLR	8.09269e-05	LLLyR	0.000116994	LLR	0.0102256	LLRR	3.68104e-05	LLLRy	0	LLRy	0	LLRRy	0
3) offspring		L	0.172193	LLL	0	LLLy	0	LL	0.0362698	LLy	0.0519646	LLR	0.000648144	LLyR	0.000937005	LR	0.0818968	LRR	0.000294815	LLRy	0	LRy	0	LRRy	0
3) offspring		LR	0.343491	LLLR	0	LLLyR	0	LLR	0.0723512	LLyR	0.103659	LLRR	0.00129292	LLyRR	0.00186914	LRR	0.163368	LRRR	0.000588097	LLRRy	0	LRRy	0	LRRRy	0
3) offspring		R	0.460061	LLR	0	LLyR	0	LR	0.0969048	LyR	0.138838	LRR	0.00173169	LyRR	0.00250347	RR	0.21881	RRR	0.000787678	LRRy	0	RRy	0	RRRy	0
3) offspring		RR	0.00118716	LLRR	0	LLyRR	0	LRR	0.000250056	LyRR	0.000358261	LRRR	4.46852e-06	LyRRR	6.46002e-06	RRR	0.000564624	RRRR	2.03255e-06	LRRRy	0	RRRy	0	RRRRy	0
		LLL	LL	LLLR	LLR	LR	LLRR	LRR	LRRR	RR	RRR			LLLy	LLy	LLLyR	LLyR	LyR	LLyRR	LyRR	LyRRR	LLLRy	LLRy	LRy	LLRRy	LRRy	LRRRy	RRy	RRRy		LLLL	RRRR
3) offspring	F offspring	0.00452863	0.0362698	8.09269e-05	0.0832249	0.178802	0.00132973	0.165645	0.000592566	0.21881	0.0013523		M offspring	0.00648827	0.0519646	0.000116994	0.104596	0.138838	0.00186914	0.00286173	6.46002e-06	0	0	0	0	0	0	0	0		0	2.03255e-06
4) new adults	Females	0	0	8.09269e-05	0.0832249	0.178802	0.00132973	0.165645	0.000592566	0	0		Males	0	0	0.000116994	0.104596	0.138838	0.00186914	0.00286173	6.46002e-06	0	0	0	0	0	0	0	0
5) adults (x)		0	0	0.000119368	0.122757	0.263734	0.00196136	0.244327	0.000874039	0	0			0	0	0.000172567	0.15428	0.204787	0.002757	0.00422107	9.52859e-06	0	0	0	0	0	0	0	0			1
6) adults (1)		0	0	0.000119368	0.122757	0.263734	0.00196136	0.244327	0.000874039	0	0			0	0	0.000172567	0.15428	0.204787	0.002757	0.00422107	9.52859e-06	0	0	0	0	0	0	0	0
Generation 59
		LLL	LL	LLLR	LLR	LR	LLRR	LRR	LRRR	RR	RRR			LLLy	LLy	LLLyR	LLyR	LyR	LLyRR	LyRR	LyRRR	LLLRy	LLRy	LRy	LLRRy	LRRy	LRRRy	RRy	RRRy
1) adults (1+1)	Females	0	0	0.000188345	0.193693	0.416133	0.00309474	0.385512	0.0013791	0	0		Males	0	0	0.000471202	0.421269	0.55918	0.00752811	0.0115258	2.60183e-05	0	0	0	0	0	0	0	0
		LL	L	LR	R	RR	Total							LL	LLy	L	Ly	LR	LyR	R	RR	LRy	Ry	RRy	Total
2) gametes	Eggs	0.0214999	0.172193	0.343491	0.460061	0.00118716	0.998433						Sperm	0	0	0.210635	0.301781	0.00376406	0.00544159	0.47561	0.00171212	0	0	0	0.998944
				LL	0	LLy	0	L	0.210635	Ly	0.301781	LR	0.00376406	LyR	0.00544159	R	0.47561	RR	0.00171212	LRy	0	Ry	0	RRy	0
3) offspring		LL	0.0214999	LLLL	0	LLLLy	0	LLL	0.00452863	LLLy	0.00648827	LLLR	8.09269e-05	LLLyR	0.000116994	LLR	0.0102256	LLRR	3.68104e-05	LLLRy	0	LLRy	0	LLRRy	0
3) offspring		L	0.172193	LLL	0	LLLy	0	LL	0.0362698	LLy	0.0519646	LLR	0.000648144	LLyR	0.000937005	LR	0.0818968	LRR	0.000294815	LLRy	0	LRy	0	LRRy	0
3) offspring		LR	0.343491	LLLR	0	LLLyR	0	LLR	0.0723512	LLyR	0.103659	LLRR	0.00129292	LLyRR	0.00186914	LRR	0.163368	LRRR	0.000588097	LLRRy	0	LRRy	0	LRRRy	0
3) offspring		R	0.460061	LLR	0	LLyR	0	LR	0.0969048	LyR	0.138838	LRR	0.0017317	LyRR	0.00250347	RR	0.21881	RRR	0.000787678	LRRy	0	RRy	0	RRRy	0
3) offspring		RR	0.00118716	LLRR	0	LLyRR	0	LRR	0.000250056	LyRR	0.000358261	LRRR	4.46852e-06	LyRRR	6.46003e-06	RRR	0.000564624	RRRR	2.03255e-06	LRRRy	0	RRRy	0	RRRRy	0
		LLL	LL	LLLR	LLR	LR	LLRR	LRR	LRRR	RR	RRR			LLLy	LLy	LLLyR	LLyR	LyR	LLyRR	LyRR	LyRRR	LLLRy	LLRy	LRy	LLRRy	LRRy	LRRRy	RRy	RRRy		LLLL	RRRR
3) offspring	F offspring	0.00452863	0.0362698	8.09269e-05	0.0832249	0.178802	0.00132973	0.165645	0.000592566	0.21881	0.0013523		M offspring	0.00648827	0.0519646	0.000116994	0.104596	0.138838	0.00186914	0.00286173	6.46003e-06	0	0	0	0	0	0	0	0		0	2.03255e-06
4) new adults	Females	0	0	8.09269e-05	0.0832249	0.178802	0.00132973	0.165645	0.000592566	0	0		Males	0	0	0.000116994	0.104596	0.138838	0.00186914	0.00286173	6.46003e-06	0	0	0	0	0	0	0	0
5) adults (x)		0	0	0.000119368	0.122757	0.263734	0.00196136	0.244327	0.000874039	0	0			0	0	0.000172567	0.15428	0.204787	0.002757	0.00422107	9.52859e-06	0	0	0	0	0	0	0	0			1
6) adults (1)		0	0	0.000119368	0.122757	0.263734	0.00196136	0.244327	0.000874039	0	0			0	0	0.000172567	0.15428	0.204787	0.002757	0.00422107	9.52859e-06	0	0	0	0	0	0	0	0
Generation 60
		LLL	LL	LLLR	LLR	LR	LLRR	LRR	LRRR	RR	RRR			LLLy	LLy	LLLyR	LLyR	LyR	LLyRR	LyRR	LyRRR	LLLRy	LLRy	LRy	LLRRy	LRRy	LRRRy	RRy	RRRy
1) adults (1+1)	Females	0	0	0.000188345	0.193693	0.416133	0.00309474	0.385512	0.0013791	0	0		Males	0	0	0.000471202	0.421269	0.55918	0.00752811	0.0115258	2.60183e-05	0	0	0	0	0	0	0	0
		LL	L	LR	R	RR	Total							LL	LLy	L	Ly	LR	LyR	R	RR	LRy	Ry	RRy	Total
2) gametes	Eggs	0.0214999	0.172193	0.343491	0.460061	0.00118716	0.998433						Sperm	0	0	0.210635	0.301781	0.00376406	0.00544159	0.47561	0.00171212	0	0	0	0.998944
				LL	0	LLy	0	L	0.210635	Ly	0.301781	LR	0.00376406	LyR	0.00544159	R	0.47561	RR	0.00171212	LRy	0	Ry	0	RRy	0
3) offspring		LL	0.0214999	LLLL	0	LLLLy	0	LLL	0.00452863	LLLy	0.00648827	LLLR	8.09269e-05	LLLyR	0.000116994	LLR	0.0102256	LLRR	3.68104e-05	LLLRy	0	LLRy	0	LLRRy	0
3) offspring		L	0.172193	LLL	0	LLLy	0	LL	0.0362698	LLy	0.0519646	LLR	0.000648144	LLyR	0.000937005	LR	0.0818968	LRR	0.000294815	LLRy	0	LRy	0	LRRy	0
3) offspring		LR	0.343491	LLLR	0	LLLyR	0	LLR	0.0723512	LLyR	0.103659	LLRR	0.00129292	LLyRR	0.00186914	LRR	0.163368	LRRR	0.000588097	LLRRy	0	LRRy	0	LRRRy	0
3) offspring		R	0.460061	LLR	0	LLyR	0	LR	0.0969048	LyR	0.138838	LRR	0.0017317	LyRR	0.00250347	RR	0.21881	RRR	0.000787678	LRRy	0	RRy	0	RRRy	0
3) offspring		RR	0.00118716	LLRR	0	LLyRR	0	LRR	0.000250056	LyRR	0.000358261	LRRR	4.46852e-06	LyRRR	6.46003e-06	RRR	0.000564624	RRRR	2.03255e-06	LRRRy	0	RRRy	0	RRRRy	0
		LLL	LL	LLLR	LLR	LR	LLRR	LRR	LRRR	RR	RRR			LLLy	LLy	LLLyR	LLyR	LyR	LLyRR	LyRR	LyRRR	LLLRy	LLRy	LRy	LLRRy	LRRy	LRRRy	RRy	RRRy		LLLL	RRRR
3) offspring	F offspring	0.00452863	0.0362698	8.09269e-05	0.0832249	0.178802	0.00132973	0.165645	0.000592566	0.21881	0.0013523		M offspring	0.00648827	0.0519646	0.000116994	0.104596	0.138838	0.00186914	0.00286173	6.46003e-06	0	0	0	0	0	0	0	0		0	2.03255e-06
4) new adults	Females	0	0	8.09269e-05	0.0832249	0.178802	0.00132973	0.165645	0.000592566	0	0		Males	0	0	0.000116994	0.104596	0.138838	0.00186914	0.00286173	6.46003e-06	0	0	0	0	0	0	0	0
5) adults (x)		0	0	0.000119368	0.122757	0.263734	0.00196136	0.244327	0.000874039	0	0			0	0	0.000172567	0.15428	0.204787	0.002757	0.00422107	9.52859e-06	0	0	0	0	0	0	0	0			1
6) adults (1)		0	0	0.000119368	0.122757	0.263734	0.00196136	0.244327	0.000874039	0	0			0	0	0.000172567	0.15428	0.204787	0.002757	0.00422107	9.52859e-06	0	0	0	0	0	0	0	0
Generation 61
		LLL	LL	LLLR	LLR	LR	LLRR	LRR	LRRR	RR	RRR			LLLy	LLy	LLLyR	LLyR	LyR	LLyRR	LyRR	LyRRR	LLLRy	LLRy	LRy	LLRRy	LRRy	LRRRy	RRy	RRRy
1) adults (1+1)	Females	0	0	0.000188345	0.193693	0.416133	0.00309474	0.385512	0.0013791	0	0		Males	0	0	0.000471202	0.421269	0.55918	0.00752811	0.0115258	2.60183e-05	0	0	0	0	0	0	0	0
		LL	L	LR	R	RR	Total							LL	LLy	L	Ly	LR	LyR	R	RR	LRy	Ry	RRy	Total
2) gametes	Eggs	0.0214999	0.172193	0.343491	0.460061	0.00118716	0.998433						Sperm	0	0	0.210635	0.301781	0.00376406	0.0054416	0.47561	0.00171212	0	0	0	0.998944
				LL	0	LLy	0	L	0.210635	Ly	0.301781	LR	0.00376406	LyR	0.0054416	R	0.47561	RR	0.00171212	LRy	0	Ry	0	RRy	0
3) offspring		LL	0.0214999	LLLL	0	LLLLy	0	LLL	0.00452863	LLLy	0.00648827	LLLR	8.09269e-05	LLLyR	0.000116994	LLR	0.0102256	LLRR	3.68104e-05	LLLRy	0	LLRy	0	LLRRy	0
3) offspring		L	0.172193	LLL	0	LLLy	0	LL	0.0362698	LLy	0.0519646	LLR	0.000648145	LLyR	0.000937005	LR	0.0818968	LRR	0.000294815	LLRy	0	LRy	0	LRRy	0
3) offspring		LR	0.343491	LLLR	0	LLLyR	0	LLR	0.0723512	LLyR	0.103659	LLRR	0.00129292	LLyRR	0.00186914	LRR	0.163368	LRRR	0.000588097	LLRRy	0	LRRy	0	LRRRy	0
3) offspring		R	0.460061	LLR	0	LLyR	0	LR	0.0969048	LyR	0.138838	LRR	0.0017317	LyRR	0.00250347	RR	0.21881	RRR	0.000787678	LRRy	0	RRy	0	RRRy	0
3) offspring		RR	0.00118716	LLRR	0	LLyRR	0	LRR	0.000250056	LyRR	0.000358261	LRRR	4.46853e-06	LyRRR	6.46003e-06	RRR	0.000564624	RRRR	2.03255e-06	LRRRy	0	RRRy	0	RRRRy	0
		LLL	LL	LLLR	LLR	LR	LLRR	LRR	LRRR	RR	RRR			LLLy	LLy	LLLyR	LLyR	LyR	LLyRR	LyRR	LyRRR	LLLRy	LLRy	LRy	LLRRy	LRRy	LRRRy	RRy	RRRy		LLLL	RRRR
3) offspring	F offspring	0.00452863	0.0362698	8.09269e-05	0.0832249	0.178802	0.00132973	0.165645	0.000592566	0.21881	0.0013523		M offspring	0.00648827	0.0519646	0.000116994	0.104596	0.138838	0.00186914	0.00286173	6.46003e-06	0	0	0	0	0	0	0	0		0	2.03255e-06
4) new adults	Females	0	0	8.09269e-05	0.0832249	0.178802	0.00132973	0.165645	0.000592566	0	0		Males	0	0	0.000116994	0.104596	0.138838	0.00186914	0.00286173	6.46003e-06	0	0	0	0	0	0	0	0
5) adults (x)		0	0	0.000119368	0.122757	0.263734	0.00196136	0.244327	0.000874039	0	0			0	0	0.000172567	0.15428	0.204787	0.002757	0.00422107	9.52859e-06	0	0	0	0	0	0	0	0			1
6) adults (1)		0	0	0.000119368	0.122757	0.263734	0.00196136	0.244327	0.000874039	0	0			0	0	0.000172567	0.15428	0.204787	0.002757	0.00422107	9.52859e-06	0	0	0	0	0	0	0	0
Generation 62
		LLL	LL	LLLR	LLR	LR	LLRR	LRR	LRRR	RR	RRR			LLLy	LLy	LLLyR	LLyR	LyR	LLyRR	LyRR	LyRRR	LLLRy	LLRy	LRy	LLRRy	LRRy	LRRRy	RRy	RRRy
1) adults (1+1)	Females	0	0	0.000188345	0.193693	0.416133	0.00309474	0.385512	0.0013791	0	0		Males	0	0	0.000471202	0.421269	0.55918	0.00752811	0.0115258	2.60183e-05	0	0	0	0	0	0	0	0
		LL	L	LR	R	RR	Total							LL	LLy	L	Ly	LR	LyR	R	RR	LRy	Ry	RRy	Total
2) gametes	Eggs	0.0214999	0.172193	0.343491	0.460061	0.00118716	0.998433						Sperm	0	0	0.210635	0.301781	0.00376406	0.0054416	0.47561	0.00171212	0	0	0	0.998944
				LL	0	LLy	0	L	0.210635	Ly	0.301781	LR	0.00376406	LyR	0.0054416	R	0.47561	RR	0.00171212	LRy	0	Ry	0	RRy	0
3) offspring		LL	0.0214999	LLLL	0	LLLLy	0	LLL	0.00452863	LLLy	0.00648827	LLLR	8.09269e-05	LLLyR	0.000116994	LLR	0.0102256	LLRR	3.68104e-05	LLLRy	0	LLRy	0	LLRRy	0
3) offspring		L	0.172193	LLL	0	LLLy	0	LL	0.0362698	LLy	0.0519646	LLR	0.000648145	LLyR	0.000937005	LR	0.0818968	LRR	0.000294815	LLRy	0	LRy	0	LRRy	0
3) offspring		LR	0.343491	LLLR	0	LLLyR	0	LLR	0.0723512	LLyR	0.103659	LLRR	0.00129292	LLyRR	0.00186914	LRR	0.163368	LRRR	0.000588097	LLRRy	0	LRRy	0	LRRRy	0
3) offspring		R	0.460061	LLR	0	LLyR	0	LR	0.0969048	LyR	0.138838	LRR	0.0017317	LyRR	0.00250347	RR	0.21881	RRR	0.000787678	LRRy	0	RRy	0	RRRy	0
3) offspring		RR	0.00118716	LLRR	0	LLyRR	0	LRR	0.000250056	LyRR	0.000358261	LRRR	4.46853e-06	LyRRR	6.46003e-06	RRR	0.000564624	RRRR	2.03255e-06	LRRRy	0	RRRy	0	RRRRy	0
		LLL	LL	LLLR	LLR	LR	LLRR	LRR	LRRR	RR	RRR			LLLy	LLy	LLLyR	LLyR	LyR	LLyRR	LyRR	LyRRR	LLLRy	LLRy	LRy	LLRRy	LRRy	LRRRy	RRy	RRRy		LLLL	RRRR
3) offspring	F offspring	0.00452863	0.0362698	8.09269e-05	0.0832249	0.178802	0.00132973	0.165645	0.000592566	0.21881	0.0013523		M offspring	0.00648827	0.0519646	0.000116994	0.104596	0.138838	0.00186914	0.00286173	6.46003e-06	0	0	0	0	0	0	0	0		0	2.03255e-06
4) new adults	Females	0	0	8.09269e-05	0.0832249	0.178802	0.00132973	0.165645	0.000592566	0	0		Males	0	0	0.000116994	0.104596	0.138838	0.00186914	0.00286173	6.46003e-06	0	0	0	0	0	0	0	0
5) adults (x)		0	0	0.000119368	0.122757	0.263734	0.00196136	0.244327	0.000874039	0	0			0	0	0.000172567	0.15428	0.204787	0.002757	0.00422107	9.52859e-06	0	0	0	0	0	0	0	0			1
6) adults (1)		0	0	0.000119368	0.122757	0.263734	0.00196136	0.244327	0.000874039	0	0			0	0	0.000172567	0.15428	0.204787	0.002757	0.00422107	9.52859e-06	0	0	0	0	0	0	0	0
Generation 63
		LLL	LL	LLLR	LLR	LR	LLRR	LRR	LRRR	RR	RRR			LLLy	LLy	LLLyR	LLyR	LyR	LLyRR	LyRR	LyRRR	LLLRy	LLRy	LRy	LLRRy	LRRy	LRRRy	RRy	RRRy
1) adults (1+1)	Females	0	0	0.000188345	0.193693	0.416133	0.00309474	0.385512	0.0013791	0	0		Males	0	0	0.000471202	0.421269	0.55918	0.00752811	0.0115258	2.60183e-05	0	0	0	0	0	0	0	0
		LL	L	LR	R	RR	Total							LL	LLy	L	Ly	LR	LyR	R	RR	LRy	Ry	RRy	Total
2) gametes	Eggs	0.0214999	0.172193	0.343491	0.460061	0.00118716	0.998433						Sperm	0	0	0.210635	0.301781	0.00376406	0.0054416	0.47561	0.00171212	0	0	0	0.998944
				LL	0	LLy	0	L	0.210635	Ly	0.301781	LR	0.00376406	LyR	0.0054416	R	0.47561	RR	0.00171212	LRy	0	Ry	0	RRy	0
3) offspring		LL	0.0214999	LLLL	0	LLLLy	0	LLL	0.00452863	LLLy	0.00648827	LLLR	8.09269e-05	LLLyR	0.000116994	LLR	0.0102256	LLRR	3.68104e-05	LLLRy	0	LLRy	0	LLRRy	0
3) offspring		L	0.172193	LLL	0	LLLy	0	LL	0.0362698	LLy	0.0519646	LLR	0.000648145	LLyR	0.000937005	LR	0.0818968	LRR	0.000294815	LLRy	0	LRy	0	LRRy	0
3) offspring		LR	0.343491	LLLR	0	LLLyR	0	LLR	0.0723512	LLyR	0.103659	LLRR	0.00129292	LLyRR	0.00186914	LRR	0.163368	LRRR	0.000588097	LLRRy	0	LRRy	0	LRRRy	0
3) offspring		R	0.460061	LLR	0	LLyR	0	LR	0.0969048	LyR	0.138838	LRR	0.0017317	LyRR	0.00250347	RR	0.21881	RRR	0.000787678	LRRy	0	RRy	0	RRRy	0
3) offspring		RR	0.00118716	LLRR	0	LLyRR	0	LRR	0.000250056	LyRR	0.000358261	LRRR	4.46853e-06	LyRRR	6.46003e-06	RRR	0.000564624	RRRR	2.03255e-06	LRRRy	0	RRRy	0	RRRRy	0
		LLL	LL	LLLR	LLR	LR	LLRR	LRR	LRRR	RR	RRR			LLLy	LLy	LLLyR	LLyR	LyR	LLyRR	LyRR	LyRRR	LLLRy	LLRy	LRy	LLRRy	LRRy	LRRRy	RRy	RRRy		LLLL	RRRR
3) offspring	F offspring	0.00452863	0.0362698	8.09269e-05	0.0832249	0.178802	0.00132973	0.165645	0.000592566	0.21881	0.0013523		M offspring	0.00648827	0.0519646	0.000116994	0.104596	0.138838	0.00186914	0.00286173	6.46003e-06	0	0	0	0	0	0	0	0		0	2.03255e-06
4) new adults	Females	0	0	8.09269e-05	0.0832249	0.178802	0.00132973	0.165645	0.000592566	0	0		Males	0	0	0.000116994	0.104596	0.138838	0.00186914	0.00286173	6.46003e-06	0	0	0	0	0	0	0	0
5) adults (x)		0	0	0.000119368	0.122757	0.263734	0.00196136	0.244327	0.000874039	0	0			0	0	0.000172567	0.15428	0.204787	0.002757	0.00422107	9.52859e-06	0	0	0	0	0	0	0	0			1
6) adults (1)		0	0	0.000119368	0.122757	0.263734	0.00196136	0.244327	0.000874039	0	0			0	0	0.000172567	0.15428	0.204787	0.002757	0.00422107	9.52859e-06	0	0	0	0	0	0	0	0
Generation 64
		LLL	LL	LLLR	LLR	LR	LLRR	LRR	LRRR	RR	RRR			LLLy	LLy	LLLyR	LLyR	LyR	LLyRR	LyRR	LyRRR	LLLRy	LLRy	LRy	LLRRy	LRRy	LRRRy	RRy	RRRy
1) adults (1+1)	Females	0	0	0.000188345	0.193693	0.416133	0.00309474	0.385512	0.0013791	0	0		Males	0	0	0.000471202	0.421269	0.55918	0.00752811	0.0115258	2.60183e-05	0	0	0	0	0	0	0	0
		LL	L	LR	R	RR	Total							LL	LLy	L	Ly	LR	LyR	R	RR	LRy	Ry	RRy	Total
2) gametes	Eggs	0.0214999	0.172193	0.343491	0.460061	0.00118716	0.998433						Sperm	0	0	0.210635	0.301781	0.00376406	0.0054416	0.47561	0.00171212	0	0	0	0.998944
				LL	0	LLy	0	L	0.210635	Ly	0.301781	LR	0.00376406	LyR	0.0054416	R	0.47561	RR	0.00171212	LRy	0	Ry	0	RRy	0
3) offspring		LL	0.0214999	LLLL	0	LLLLy	0	LLL	0.00452863	LLLy	0.00648827	LLLR	8.09269e-05	LLLyR	0.000116994	LLR	0.0102256	LLRR	3.68104e-05	LLLRy	0	LLRy	0	LLRRy	0
3) offspring		L	0.172193	LLL	0	LLLy	0	LL	0.0362698	LLy	0.0519646	LLR	0.000648145	LLyR	0.000937005	LR	0.0818968	LRR	0.000294815	LLRy	0	LRy	0	LRRy	0
3) offspring		LR	0.343491	LLLR	0	LLLyR	0	LLR	0.0723512	LLyR	0.103659	LLRR	0.00129292	LLyRR	0.00186914	LRR	0.163368	LRRR	0.000588097	LLRRy	0	LRRy	0	LRRRy	0
3) offspring		R	0.460061	LLR	0	LLyR	0	LR	0.0969048	LyR	0.138838	LRR	0.0017317	LyRR	0.00250347	RR	0.21881	RRR	0.000787678	LRRy	0	RRy	0	RRRy	0
3) offspring		RR	0.00118716	LLRR	0	LLyRR	0	LRR	0.000250056	LyRR	0.000358261	LRRR	4.46853e-06	LyRRR	6.46003e-06	RRR	0.000564624	RRRR	2.03255e-06	LRRRy	0	RRRy	0	RRRRy	0
		LLL	LL	LLLR	LLR	LR	LLRR	LRR	LRRR	RR	RRR			LLLy	LLy	LLLyR	LLyR	LyR	LLyRR	LyRR	LyRRR	LLLRy	LLRy	LRy	LLRRy	LRRy	LRRRy	RRy	RRRy		LLLL	RRRR
3) offspring	F offspring	0.00452863	0.0362698	8.09269e-05	0.0832249	0.178802	0.00132973	0.165645	0.000592566	0.21881	0.0013523		M offspring	0.00648827	0.0519646	0.000116994	0.104596	0.138838	0.00186914	0.00286173	6.46003e-06	0	0	0	0	0	0	0	0		0	2.03255e-06
4) new adults	Females	0	0	8.09269e-05	0.0832249	0.178802	0.00132973	0.165645	0.000592566	0	0		Males	0	0	0.000116994	0.104596	0.138838	0.00186914	0.00286173	6.46003e-06	0	0	0	0	0	0	0	0
5) adults (x)		0	0	0.000119368	0.122757	0.263734	0.00196136	0.244327	0.000874039	0	0			0	0	0.000172567	0.15428	0.204787	0.002757	0.00422107	9.52859e-06	0	0	0	0	0	0	0	0			1
6) adults (1)		0	0	0.000119368	0.122757	0.263734	0.00196136	0.244327	0.000874039	0	0			0	0	0.000172567	0.15428	0.204787	0.002757	0.00422107	9.52859e-06	0	0	0	0	0	0	0	0
Generation 65
		LLL	LL	LLLR	LLR	LR	LLRR	LRR	LRRR	RR	RRR			LLLy	LLy	LLLyR	LLyR	LyR	LLyRR	LyRR	LyRRR	LLLRy	LLRy	LRy	LLRRy	LRRy	LRRRy	RRy	RRRy
1) adults (1+1)	Females	0	0	0.000188345	0.193693	0.416133	0.00309474	0.385512	0.0013791	0	0		Males	0	0	0.000471202	0.421269	0.55918	0.00752811	0.0115258	2.60183e-05	0	0	0	0	0	0	0	0
		LL	L	LR	R	RR	Total							LL	LLy	L	Ly	LR	LyR	R	RR	LRy	Ry	RRy	Total
2) gametes	Eggs	0.0214999	0.172193	0.343491	0.460061	0.00118716	0.998433						Sperm	0	0	0.210635	0.301781	0.00376406	0.0054416	0.47561	0.00171212	0	0	0	0.998944
				LL	0	LLy	0	L	0.210635	Ly	0.301781	LR	0.00376406	LyR	0.0054416	R	0.47561	RR	0.00171212	LRy	0	Ry	0	RRy	0
3) offspring		LL	0.0214999	LLLL	0	LLLLy	0	LLL	0.00452863	LLLy	0.00648827	LLLR	8.0927e-05	LLLyR	0.000116994	LLR	0.0102256	LLRR	3.68104e-05	LLLRy	0	LLRy	0	LLRRy	0
3) offspring		L	0.172193	LLL	0	LLLy	0	LL	0.0362698	LLy	0.0519646	LLR	0.000648145	LLyR	0.000937005	LR	0.0818968	LRR	0.000294815	LLRy	0	LRy	0	LRRy	0
3) offspring		LR	0.343491	LLLR	0	LLLyR	0	LLR	0.0723512	LLyR	0.103659	LLRR	0.00129292	LLyRR	0.00186914	LRR	0.163368	LRRR	0.000588097	LLRRy	0	LRRy	0	LRRRy	0
3) offspring		R	0.460061	LLR	0	LLyR	0	LR	0.0969048	LyR	0.138838	LRR	0.0017317	LyRR	0.00250347	RR	0.21881	RRR	0.000787678	LRRy	0	RRy	0	RRRy	0
3) offspring		RR	0.00118716	LLRR	0	LLyRR	0	LRR	0.000250056	LyRR	0.000358261	LRRR	4.46853e-06	LyRRR	6.46003e-06	RRR	0.000564624	RRRR	2.03255e-06	LRRRy	0	RRRy	0	RRRRy	0
		LLL	LL	LLLR	LLR	LR	LLRR	LRR	LRRR	RR	RRR			LLLy	LLy	LLLyR	LLyR	LyR	LLyRR	LyRR	LyRRR	LLLRy	LLRy	LRy	LLRRy	LRRy	LRRRy	RRy	RRRy		LLLL	RRRR
3) offspring	F offspring	0.00452863	0.0362698	8.0927e-05	0.0832249	0.178802	0.00132973	0.165645	0.000592566	0.21881	0.0013523		M offspring	0.00648827	0.0519646	0.000116994	0.104596	0.138838	0.00186914	0.00286173	6.46003e-06	0	0	0	0	0	0	0	0		0	2.03255e-06
4) new adults	Females	0	0	8.0927e-05	0.0832249	0.178802	0.00132973	0.165645	0.000592566	0	0		Males	0	0	0.000116994	0.104596	0.138838	0.00186914	0.00286173	6.46003e-06	0	0	0	0	0	0	0	0
5) adults (x)		0	0	0.000119368	0.122757	0.263734	0.00196136	0.244327	0.000874039	0	0			0	0	0.000172567	0.15428	0.204787	0.002757	0.00422107	9.52859e-06	0	0	0	0	0	0	0	0			1
6) adults (1)		0	0	0.000119368	0.122757	0.263734	0.00196136	0.244327	0.000874039	0	0			0	0	0.000172567	0.15428	0.204787	0.002757	0.00422107	9.52859e-06	0	0	0	0	0	0	0	0
Generation 66
		LLL	LL	LLLR	LLR	LR	LLRR	LRR	LRRR	RR	RRR			LLLy	LLy	LLLyR	LLyR	LyR	LLyRR	LyRR	LyRRR	LLLRy	LLRy	LRy	LLRRy	LRRy	LRRRy	RRy	RRRy
1) adults (1+1)	Females	0	0	0.000188345	0.193693	0.416133	0.00309474	0.385512	0.0013791	0	0		Males	0	0	0.000471202	0.421269	0.55918	0.00752812	0.0115258	2.60183e-05	0	0	0	0	0	0	0	0
		LL	L	LR	R	RR	Total							LL	LLy	L	Ly	LR	LyR	R	RR	LRy	Ry	RRy	Total
2) gametes	Eggs	0.0214999	0.172193	0.343491	0.460061	0.00118716	0.998433						Sperm	0	0	0.210635	0.301781	0.00376406	0.0054416	0.47561	0.00171212	0	0	0	0.998944
				LL	0	LLy	0	L	0.210635	Ly	0.301781	LR	0.00376406	LyR	0.0054416	R	0.47561	RR	0.00171212	LRy	0	Ry	0	RRy	0
3) offspring		LL	0.0214999	LLLL	0	LLLLy	0	LLL	0.00452863	LLLy	0.00648827	LLLR	8.0927e-05	LLLyR	0.000116994	LLR	0.0102256	LLRR	3.68104e-05	LLLRy	0	LLRy	0	LLRRy	0
3) offspring		L	0.172193	LLL	0	LLLy	0	LL	0.0362698	LLy	0.0519646	LLR	0.000648145	LLyR	0.000937005	LR	0.0818968	LRR	0.000294815	LLRy	0	LRy	0	LRRy	0
3) offspring		LR	0.343491	LLLR	0	LLLyR	0	LLR	0.0723512	LLyR	0.103659	LLRR	0.00129292	LLyRR	0.00186914	LRR	0.163368	LRRR	0.000588097	LLRRy	0	LRRy	0	LRRRy	0
3) offspring		R	0.460061	LLR	0	LLyR	0	LR	0.0969048	LyR	0.138838	LRR	0.0017317	LyRR	0.00250347	RR	0.21881	RRR	0.000787678	LRRy	0	RRy	0	RRRy	0
3) offspring		RR	0.00118716	LLRR	0	LLyRR	0	LRR	0.000250056	LyRR	0.000358261	LRRR	4.46853e-06	LyRRR	6.46003e-06	RRR	0.000564624	RRRR	2.03255e-06	LRRRy	0	RRRy	0	RRRRy	0
		LLL	LL	LLLR	LLR	LR	LLRR	LRR	LRRR	RR	RRR			LLLy	LLy	LLLyR	LLyR	LyR	LLyRR	LyRR	LyRRR	LLLRy	LLRy	LRy	LLRRy	LRRy	LRRRy	RRy	RRRy		LLLL	RRRR
3) offspring	F offspring	0.00452863	0.0362698	8.0927e-05	0.0832249	0.178802	0.00132973	0.165645	0.000592566	0.21881	0.0013523		M offspring	0.00648827	0.0519646	0.000116994	0.104596	0.138838	0.00186914	0.00286173	6.46003e-06	0	0	0	0	0	0	0	0		0	2.03255e-06
4) new adults	Females	0	0	8.0927e-05	0.0832249	0.178802	0.00132973	0.165645	0.000592566	0	0		Males	0	0	0.000116994	0.104596	0.138838	0.00186914	0.00286173	6.46003e-06	0	0	0	0	0	0	0	0
5) adults (x)		0	0	0.000119368	0.122757	0.263734	0.00196136	0.244327	0.000874039	0	0			0	0	0.000172567	0.15428	0.204787	0.002757	0.00422107	9.52859e-06	0	0	0	0	0	0	0	0			1
6) adults (1)		0	0	0.000119368	0.122757	0.263734	0.00196136	0.244327	0.000874039	0	0			0	0	0.000172567	0.15428	0.204787	0.002757	0.00422107	9.52859e-06	0	0	0	0	0	0	0	0
Generation 67
		LLL	LL	LLLR	LLR	LR	LLRR	LRR	LRRR	RR	RRR			LLLy	LLy	LLLyR	LLyR	LyR	LLyRR	LyRR	LyRRR	LLLRy	LLRy	LRy	LLRRy	LRRy	LRRRy	RRy	RRRy
1) adults (1+1)	Females	0	0	0.000188345	0.193693	0.416133	0.00309474	0.385512	0.0013791	0	0		Males	0	0	0.000471202	0.421269	0.55918	0.00752812	0.0115258	2.60183e-05	0	0	0	0	0	0	0	0
		LL	L	LR	R	RR	Total							LL	LLy	L	Ly	LR	LyR	R	RR	LRy	Ry	RRy	Total
2) gametes	Eggs	0.0214999	0.172193	0.343491	0.460061	0.00118716	0.998433						Sperm	0	0	0.210635	0.301781	0.00376406	0.0054416	0.47561	0.00171212	0	0	0	0.998944
				LL	0	LLy	0	L	0.210635	Ly	0.301781	LR	0.00376406	LyR	0.0054416	R	0.47561	RR	0.00171212	LRy	0	Ry	0	RRy	0
3) offspring		LL	0.0214999	LLLL	0	LLLLy	0	LLL	0.00452863	LLLy	0.00648827	LLLR	8.0927e-05	LLLyR	0.000116994	LLR	0.0102256	LLRR	3.68104e-05	LLLRy	0	LLRy	0	LLRRy	0
3) offspring		L	0.172193	LLL	0	LLLy	0	LL	0.0362698	LLy	0.0519646	LLR	0.000648145	LLyR	0.000937005	LR	0.0818968	LRR	0.000294815	LLRy	0	LRy	0	LRRy	0
3) offspring		LR	0.343491	LLLR	0	LLLyR	0	LLR	0.0723512	LLyR	0.103659	LLRR	0.00129292	LLyRR	0.00186914	LRR	0.163368	LRRR	0.000588097	LLRRy	0	LRRy	0	LRRRy	0
3) offspring		R	0.460061	LLR	0	LLyR	0	LR	0.0969048	LyR	0.138838	LRR	0.0017317	LyRR	0.00250347	RR	0.21881	RRR	0.000787678	LRRy	0	RRy	0	RRRy	0
3) offspring		RR	0.00118716	LLRR	0	LLyRR	0	LRR	0.000250056	LyRR	0.000358261	LRRR	4.46853e-06	LyRRR	6.46003e-06	RRR	0.000564624	RRRR	2.03255e-06	LRRRy	0	RRRy	0	RRRRy	0
		LLL	LL	LLLR	LLR	LR	LLRR	LRR	LRRR	RR	RRR			LLLy	LLy	LLLyR	LLyR	LyR	LLyRR	LyRR	LyRRR	LLLRy	LLRy	LRy	LLRRy	LRRy	LRRRy	RRy	RRRy		LLLL	RRRR
3) offspring	F offspring	0.00452863	0.0362698	8.0927e-05	0.0832249	0.178802	0.00132973	0.165645	0.000592566	0.21881	0.0013523		M offspring	0.00648827	0.0519646	0.000116994	0.104596	0.138838	0.00186914	0.00286173	6.46003e-06	0	0	0	0	0	0	0	0		0	2.03255e-06
4) new adults	Females	0	0	8.0927e-05	0.0832249	0.178802	0.00132973	0.165645	0.000592566	0	0		Males	0	0	0.000116994	0.104596	0.138838	0.00186914	0.00286173	6.46003e-06	0	0	0	0	0	0	0	0
5) adults (x)		0	0	0.000119368	0.122757	0.263734	0.00196136	0.244327	0.000874039	0	0			0	0	0.000172567	0.15428	0.204787	0.002757	0.00422107	9.52859e-06	0	0	0	0	0	0	0	0			1
6) adults (1)		0	0	0.000119368	0.122757	0.263734	0.00196136	0.244327	0.000874039	0	0			0	0	0.000172567	0.15428	0.204787	0.002757	0.00422107	9.52859e-06	0	0	0	0	0	0	0	0
Generation 68
		LLL	LL	LLLR	LLR	LR	LLRR	LRR	LRRR	RR	RRR			LLLy	LLy	LLLyR	LLyR	LyR	LLyRR	LyRR	LyRRR	LLLRy	LLRy	LRy	LLRRy	LRRy	LRRRy	RRy	RRRy
1) adults (1+1)	Females	0	0	0.000188345	0.193693	0.416133	0.00309474	0.385512	0.0013791	0	0		Males	0	0	0.000471202	0.421269	0.55918	0.00752812	0.0115258	2.60183e-05	0	0	0	0	0	0	0	0
		LL	L	LR	R	RR	Total							LL	LLy	L	Ly	LR	LyR	R	RR	LRy	Ry	RRy	Total
2) gametes	Eggs	0.0214999	0.172193	0.343491	0.460061	0.00118716	0.998433						Sperm	0	0	0.210635	0.301781	0.00376406	0.0054416	0.47561	0.00171212	0	0	0	0.998944
				LL	0	LLy	0	L	0.210635	Ly	0.301781	LR	0.00376406	LyR	0.0054416	R	0.47561	RR	0.00171212	LRy	0	Ry	0	RRy	0
3) offspring		LL	0.0214999	LLLL	0	LLLLy	0	LLL	0.00452863	LLLy	0.00648827	LLLR	8.0927e-05	LLLyR	0.000116994	LLR	0.0102256	LLRR	3.68104e-05	LLLRy	0	LLRy	0	LLRRy	0
3) offspring		L	0.172193	LLL	0	LLLy	0	LL	0.0362698	LLy	0.0519646	LLR	0.000648145	LLyR	0.000937005	LR	0.0818968	LRR	0.000294815	LLRy	0	LRy	0	LRRy	0
3) offspring		LR	0.343491	LLLR	0	LLLyR	0	LLR	0.0723512	LLyR	0.103659	LLRR	0.00129292	LLyRR	0.00186914	LRR	0.163368	LRRR	0.000588097	LLRRy	0	LRRy	0	LRRRy	0
3) offspring		R	0.460061	LLR	0	LLyR	0	LR	0.0969048	LyR	0.138838	LRR	0.0017317	LyRR	0.00250347	RR	0.21881	RRR	0.000787678	LRRy	0	RRy	0	RRRy	0
3) offspring		RR	0.00118716	LLRR	0	LLyRR	0	LRR	0.000250056	LyRR	0.000358261	LRRR	4.46853e-06	LyRRR	6.46003e-06	RRR	0.000564624	RRRR	2.03255e-06	LRRRy	0	RRRy	0	RRRRy	0
		LLL	LL	LLLR	LLR	LR	LLRR	LRR	LRRR	RR	RRR			LLLy	LLy	LLLyR	LLyR	LyR	LLyRR	LyRR	LyRRR	LLLRy	LLRy	LRy	LLRRy	LRRy	LRRRy	RRy	RRRy		LLLL	RRRR
3) offspring	F offspring	0.00452863	0.0362698	8.0927e-05	0.0832249	0.178802	0.00132973	0.165645	0.000592566	0.21881	0.0013523		M offspring	0.00648827	0.0519646	0.000116994	0.104596	0.138838	0.00186914	0.00286173	6.46003e-06	0	0	0	0	0	0	0	0		0	2.03255e-06
4) new adults	Females	0	0	8.0927e-05	0.0832249	0.178802	0.00132973	0.165645	0.000592566	0	0		Males	0	0	0.000116994	0.104596	0.138838	0.00186914	0.00286173	6.46003e-06	0	0	0	0	0	0	0	0
5) adults (x)		0	0	0.000119368	0.122757	0.263734	0.00196136	0.244327	0.000874039	0	0			0	0	0.000172567	0.15428	0.204787	0.002757	0.00422107	9.52859e-06	0	0	0	0	0	0	0	0			1
6) adults (1)		0	0	0.000119368	0.122757	0.263734	0.00196136	0.244327	0.000874039	0	0			0	0	0.000172567	0.15428	0.204787	0.002757	0.00422107	9.52859e-06	0	0	0	0	0	0	0	0
Generation 69
		LLL	LL	LLLR	LLR	LR	LLRR	LRR	LRRR	RR	RRR			LLLy	LLy	LLLyR	LLyR	LyR	LLyRR	LyRR	LyRRR	LLLRy	LLRy	LRy	LLRRy	LRRy	LRRRy	RRy	RRRy
1) adults (1+1)	Females	0	0	0.000188345	0.193693	0.416133	0.00309474	0.385512	0.0013791	0	0		Males	0	0	0.000471202	0.421269	0.55918	0.00752812	0.0115258	2.60183e-05	0	0	0	0	0	0	0	0
		LL	L	LR	R	RR	Total							LL	LLy	L	Ly	LR	LyR	R	RR	LRy	Ry	RRy	Total
2) gametes	Eggs	0.0214999	0.172193	0.343491	0.460061	0.00118716	0.998433						Sperm	0	0	0.210635	0.301781	0.00376406	0.0054416	0.47561	0.00171212	0	0	0	0.998944
				LL	0	LLy	0	L	0.210635	Ly	0.301781	LR	0.00376406	LyR	0.0054416	R	0.47561	RR	0.00171212	LRy	0	Ry	0	RRy	0
3) offspring		LL	0.0214999	LLLL	0	LLLLy	0	LLL	0.00452863	LLLy	0.00648827	LLLR	8.0927e-05	LLLyR	0.000116994	LLR	0.0102256	LLRR	3.68104e-05	LLLRy	0	LLRy	0	LLRRy	0
3) offspring		L	0.172193	LLL	0	LLLy	0	LL	0.0362698	LLy	0.0519646	LLR	0.000648145	LLyR	0.000937005	LR	0.0818968	LRR	0.000294815	LLRy	0	LRy	0	LRRy	0
3) offspring		LR	0.343491	LLLR	0	LLLyR	0	LLR	0.0723512	LLyR	0.103659	LLRR	0.00129292	LLyRR	0.00186914	LRR	0.163368	LRRR	0.000588097	LLRRy	0	LRRy	0	LRRRy	0
3) offspring		R	0.460061	LLR	0	LLyR	0	LR	0.0969048	LyR	0.138838	LRR	0.0017317	LyRR	0.00250347	RR	0.21881	RRR	0.000787678	LRRy	0	RRy	0	RRRy	0
3) offspring		RR	0.00118716	LLRR	0	LLyRR	0	LRR	0.000250056	LyRR	0.000358261	LRRR	4.46853e-06	LyRRR	6.46003e-06	RRR	0.000564624	RRRR	2.03255e-06	LRRRy	0	RRRy	0	RRRRy	0
		LLL	LL	LLLR	LLR	LR	LLRR	LRR	LRRR	RR	RRR			LLLy	LLy	LLLyR	LLyR	LyR	LLyRR	LyRR	LyRRR	LLLRy	LLRy	LRy	LLRRy	LRRy	LRRRy	RRy	RRRy		LLLL	RRRR
3) offspring	F offspring	0.00452863	0.0362698	8.0927e-05	0.0832249	0.178802	0.00132973	0.165645	0.000592566	0.21881	0.0013523		M offspring	0.00648827	0.0519646	0.000116994	0.104596	0.138838	0.00186914	0.00286173	6.46003e-06	0	0	0	0	0	0	0	0		0	2.03255e-06
4) new adults	Females	0	0	8.0927e-05	0.0832249	0.178802	0.00132973	0.165645	0.000592566	0	0		Males	0	0	0.000116994	0.104596	0.138838	0.00186914	0.00286173	6.46003e-06	0	0	0	0	0	0	0	0
5) adults (x)		0	0	0.000119368	0.122757	0.263734	0.00196137	0.244327	0.000874039	0	0			0	0	0.000172567	0.15428	0.204787	0.002757	0.00422107	9.52859e-06	0	0	0	0	0	0	0	0			1
6) adults (1)		0	0	0.000119368	0.122757	0.263734	0.00196137	0.244327	0.000874039	0	0			0	0	0.000172567	0.15428	0.204787	0.002757	0.00422107	9.52859e-06	0	0	0	0	0	0	0	0
Generation 70
		LLL	LL	LLLR	LLR	LR	LLRR	LRR	LRRR	RR	RRR			LLLy	LLy	LLLyR	LLyR	LyR	LLyRR	LyRR	LyRRR	LLLRy	LLRy	LRy	LLRRy	LRRy	LRRRy	RRy	RRRy
1) adults (1+1)	Females	0	0	0.000188345	0.193693	0.416133	0.00309474	0.385512	0.0013791	0	0		Males	0	0	0.000471202	0.421269	0.55918	0.00752812	0.0115258	2.60183e-05	0	0	0	0	0	0	0	0
		LL	L	LR	R	RR	Total							LL	LLy	L	Ly	LR	LyR	R	RR	LRy	Ry	RRy	Total
2) gametes	Eggs	0.0214999	0.172193	0.343491	0.460061	0.00118716	0.998433						Sperm	0	0	0.210635	0.301781	0.00376406	0.0054416	0.47561	0.00171212	0	0	0	0.998944
				LL	0	LLy	0	L	0.210635	Ly	0.301781	LR	0.00376406	LyR	0.0054416	R	0.47561	RR	0.00171212	LRy	0	Ry	0	RRy	0
3) offspring		LL	0.0214999	LLLL	0	LLLLy	0	LLL	0.00452863	LLLy	0.00648827	LLLR	8.0927e-05	LLLyR	0.000116994	LLR	0.0102256	LLRR	3.68104e-05	LLLRy	0	LLRy	0	LLRRy	0
3) offspring		L	0.172193	LLL	0	LLLy	0	LL	0.0362698	LLy	0.0519646	LLR	0.000648145	LLyR	0.000937005	LR	0.0818968	LRR	0.000294815	LLRy	0	LRy	0	LRRy	0
3) offspring		LR	0.343491	LLLR	0	LLLyR	0	LLR	0.0723512	LLyR	0.103659	LLRR	0.00129292	LLyRR	0.00186914	LRR	0.163368	LRRR	0.000588097	LLRRy	0	LRRy	0	LRRRy	0
3) offspring		R	0.460061	LLR	0	LLyR	0	LR	0.0969048	LyR	0.138838	LRR	0.0017317	LyRR	0.00250347	RR	0.21881	RRR	0.000787678	LRRy	0	RRy	0	RRRy	0
3) offspring		RR	0.00118716	LLRR	0	LLyRR	0	LRR	0.000250056	LyRR	0.000358261	LRRR	4.46853e-06	LyRRR	6.46003e-06	RRR	0.000564624	RRRR	2.03255e-06	LRRRy	0	RRRy	0	RRRRy	0
		LLL	LL	LLLR	LLR	LR	LLRR	LRR	LRRR	RR	RRR			LLLy	LLy	LLLyR	LLyR	LyR	LLyRR	LyRR	LyRRR	LLLRy	LLRy	LRy	LLRRy	LRRy	LRRRy	RRy	RRRy		LLLL	RRRR
3) offspring	F offspring	0.00452863	0.0362698	8.0927e-05	0.0832249	0.178802	0.00132973	0.165645	0.000592566	0.21881	0.0013523		M offspring	0.00648827	0.0519646	0.000116994	0.104596	0.138838	0.00186914	0.00286173	6.46003e-06	0	0	0	0	0	0	0	0		0	2.03255e-06
4) new adults	Females	0	0	8.0927e-05	0.0832249	0.178802	0.00132973	0.165645	0.000592566	0	0		Males	0	0	0.000116994	0.104596	0.138838	0.00186914	0.00286173	6.46003e-06	0	0	0	0	0	0	0	0
5) adults (x)		0	0	0.000119368	0.122757	0.263734	0.00196137	0.244327	0.000874039	0	0			0	0	0.000172567	0.15428	0.204787	0.002757	0.00422107	9.52859e-06	0	0	0	0	0	0	0	0			1
6) adults (1)		0	0	0.000119368	0.122757	0.263734	0.00196137	0.244327	0.000874039	0	0			0	0	0.000172567	0.15428	0.204787	0.002757	0.00422107	9.52859e-06	0	0	0	0	0	0	0	0
																																			xxx

## Sheet: Table
Table of step 6)s: all frogs = 100%
Generation	LLLy	LLy	LLLyR	LLyR	LyR	LLyRR	LyRR	LyRRR	LLLRy	LLRy	LRy	LLRRy	LRRy	LRRRy	RRy	RRRy	LLL	LL	LLLR	LLR	LR	LLRR	LRR	LRRR	RR	RRR
0	0	0	0	0.166667	0.166667	0	0.166667	0	0	0	0	0	0	0	0	0	0	0	0	0.166667	0.166667	0	0.166667	0	0	0
1	0	0	4.113e-05	0.117315	0.146548	0.000303102	0.0506825	1.11162e-06	0	0	0	0	0	0	0	0	0	0	0	0.125565	0.323422	8.226e-05	0.235433	0.000606205	0	0
2	0	0	5.16187e-05	0.139643	0.159455	0.000836751	0.0163445	2.57197e-06	0	0	0	0	0	0	0	0	0	0	1.00693e-05	0.123188	0.27071	0.00025518	0.288574	0.000928882	0	0
3	0	0	7.46717e-05	0.144895	0.203687	0.00121061	0.00675409	4.44145e-06	0	0	0	0	0	0	0	0	0	0	3.06341e-05	0.121703	0.273359	0.00055906	0.246878	0.000844737	0	0
4	0	0	9.66382e-05	0.151058	0.202321	0.00159505	0.00401823	5.54797e-06	0	0	0	0	0	0	0	0	0	0	4.6133e-05	0.120907	0.264773	0.000819269	0.253466	0.000894887	0	0
5	0	0	0.000113946	0.152319	0.207844	0.00185472	0.00348751	6.54942e-06	0	0	0	0	0	0	0	0	0	0	6.20807e-05	0.121066	0.26515	0.00106469	0.246153	0.000877789	0	0
6	0	0	0.000127196	0.153476	0.206562	0.00206498	0.00345072	7.20748e-06	0	0	0	0	0	0	0	0	0	0	7.42408e-05	0.121401	0.263886	0.00125948	0.246808	0.000883165	0	0
7	0	0	0.000137471	0.153768	0.206801	0.00221963	0.0035756	7.74493e-06	0	0	0	0	0	0	0	0	0	0	8.43355e-05	0.121751	0.264025	0.00141568	0.245337	0.000878628	0	0
8	0	0	0.00014537	0.154026	0.206161	0.00234087	0.00369912	8.13846e-06	0	0	0	0	0	0	0	0	0	0	9.20918e-05	0.122034	0.263851	0.00153707	0.245226	0.0008783	0	0
9	0	0	0.000151501	0.154127	0.205903	0.00243356	0.0038109	8.44946e-06	0	0	0	0	0	0	0	0	0	0	9.8217e-05	0.122251	0.263882	0.00163183	0.244827	0.000876724	0	0
10	0	0	0.000156243	0.154206	0.205587	0.00250577	0.00389916	8.68718e-06	0	0	0	0	0	0	0	0	0	0	0.000102952	0.122409	0.263851	0.00170534	0.244693	0.000876078	0	0
11	0	0	0.000159921	0.154247	0.205391	0.00256165	0.00396967	8.87317e-06	0	0	0	0	0	0	0	0	0	0	0.000106641	0.122522	0.263848	0.00176246	0.244548	0.000875404	0	0
12	0	0	0.000162769	0.154275	0.205227	0.00260511	0.00402457	9.01733e-06	0	0	0	0	0	0	0	0	0	0	0.000109499	0.122601	0.263833	0.0018068	0.24447	0.000875003	0	0
13	0	0	0.000164977	0.154291	0.205113	0.00263886	0.00406762	9.12985e-06	0	0	0	0	0	0	0	0	0	0	0.000111717	0.122657	0.263822	0.00184124	0.244409	0.000874685	0	0
14	0	0	0.000166686	0.1543	0.205025	0.0026651	0.00410118	9.21746e-06	0	0	0	0	0	0	0	0	0	0	0.000113436	0.122695	0.26381	0.00186799	0.244372	0.000874475	0	0
15	0	0	0.00016801	0.154304	0.204961	0.0026855	0.00412742	9.28581e-06	0	0	0	0	0	0	0	0	0	0	0.000114768	0.122721	0.263799	0.00188878	0.244347	0.000874322	0	0
16	0	0	0.000169036	0.154305	0.204914	0.00270137	0.0041479	9.33911e-06	0	0	0	0	0	0	0	0	0	0	0.000115801	0.122738	0.263789	0.00190493	0.244331	0.000874219	0	0
17	0	0	0.00016983	0.154304	0.20488	0.00271371	0.0041639	9.38071e-06	0	0	0	0	0	0	0	0	0	0	0.000116602	0.12275	0.26378	0.00191748	0.244321	0.000874147	0	0
18	0	0	0.000170446	0.154303	0.204854	0.00272331	0.0041764	9.41316e-06	0	0	0	0	0	0	0	0	0	0	0.000117223	0.122757	0.263773	0.00192724	0.244316	0.0008741	0	0
19	0	0	0.000170922	0.154301	0.204836	0.00273078	0.00418617	9.43849e-06	0	0	0	0	0	0	0	0	0	0	0.000117704	0.122761	0.263766	0.00193482	0.244313	0.000874068	0	0
20	0	0	0.000171292	0.154298	0.204822	0.00273659	0.0041938	9.45826e-06	0	0	0	0	0	0	0	0	0	0	0.000118077	0.122763	0.26376	0.00194072	0.244313	0.000874048	0	0
21	0	0	0.000171578	0.154296	0.204812	0.00274111	0.00419976	9.47369e-06	0	0	0	0	0	0	0	0	0	0	0.000118366	0.122764	0.263756	0.0019453	0.244313	0.000874036	0	0
22	0	0	0.0001718	0.154294	0.204805	0.00274463	0.00420442	9.48573e-06	0	0	0	0	0	0	0	0	0	0	0.00011859	0.122764	0.263752	0.00194887	0.244314	0.000874028	0	0
23	0	0	0.000171972	0.154292	0.2048	0.00274737	0.00420806	9.49513e-06	0	0	0	0	0	0	0	0	0	0	0.000118764	0.122764	0.263748	0.00195164	0.244315	0.000874025	0	0
24	0	0	0.000172105	0.15429	0.204796	0.0027495	0.00421091	9.50247e-06	0	0	0	0	0	0	0	0	0	0	0.000118899	0.122764	0.263746	0.0019538	0.244316	0.000874023	0	0
25	0	0	0.000172209	0.154288	0.204793	0.00275116	0.00421313	9.5082e-06	0	0	0	0	0	0	0	0	0	0	0.000119004	0.122763	0.263743	0.00195548	0.244318	0.000874023	0	0
26	0	0	0.000172289	0.154287	0.204791	0.00275245	0.00421487	9.51267e-06	0	0	0	0	0	0	0	0	0	0	0.000119085	0.122762	0.263742	0.00195678	0.244319	0.000874024	0	0
27	0	0	0.000172351	0.154286	0.20479	0.00275346	0.00421622	9.51616e-06	0	0	0	0	0	0	0	0	0	0	0.000119149	0.122762	0.26374	0.0019578	0.24432	0.000874026	0	0
28	0	0	0.000172399	0.154285	0.204789	0.00275424	0.00421728	9.51889e-06	0	0	0	0	0	0	0	0	0	0	0.000119198	0.122761	0.263739	0.00195859	0.244321	0.000874027	0	0
29	0	0	0.000172437	0.154284	0.204788	0.00275485	0.00421811	9.52102e-06	0	0	0	0	0	0	0	0	0	0	0.000119236	0.122761	0.263738	0.0019592	0.244322	0.000874029	0	0
30	0	0	0.000172466	0.154283	0.204788	0.00275532	0.00421876	9.52268e-06	0	0	0	0	0	0	0	0	0	0	0.000119265	0.12276	0.263737	0.00195968	0.244323	0.00087403	0	0
31	0	0	0.000172489	0.154283	0.204787	0.00275569	0.00421926	9.52398e-06	0	0	0	0	0	0	0	0	0	0	0.000119288	0.12276	0.263736	0.00196005	0.244324	0.000874031	0	0
32	0	0	0.000172506	0.154282	0.204787	0.00275598	0.00421966	9.52499e-06	0	0	0	0	0	0	0	0	0	0	0.000119306	0.122759	0.263736	0.00196034	0.244324	0.000874033	0	0
33	0	0	0.00017252	0.154282	0.204787	0.00275621	0.00421997	9.52578e-06	0	0	0	0	0	0	0	0	0	0	0.00011932	0.122759	0.263735	0.00196057	0.244325	0.000874034	0	0
34	0	0	0.00017253	0.154281	0.204787	0.00275638	0.00422021	9.5264e-06	0	0	0	0	0	0	0	0	0	0	0.00011933	0.122759	0.263735	0.00196075	0.244325	0.000874035	0	0
35	0	0	0.000172538	0.154281	0.204787	0.00275652	0.0042204	9.52688e-06	0	0	0	0	0	0	0	0	0	0	0.000119339	0.122758	0.263735	0.00196088	0.244326	0.000874035	0	0
36	0	0	0.000172545	0.154281	0.204787	0.00275662	0.00422055	9.52725e-06	0	0	0	0	0	0	0	0	0	0	0.000119345	0.122758	0.263735	0.00196099	0.244326	0.000874036	0	0
37	0	0	0.00017255	0.154281	0.204787	0.00275671	0.00422066	9.52755e-06	0	0	0	0	0	0	0	0	0	0	0.00011935	0.122758	0.263734	0.00196107	0.244326	0.000874037	0	0
38	0	0	0.000172554	0.154281	0.204787	0.00275677	0.00422075	9.52778e-06	0	0	0	0	0	0	0	0	0	0	0.000119354	0.122758	0.263734	0.00196114	0.244326	0.000874037	0	0
39	0	0	0.000172557	0.154281	0.204787	0.00275682	0.00422082	9.52796e-06	0	0	0	0	0	0	0	0	0	0	0.000119357	0.122758	0.263734	0.00196119	0.244326	0.000874037	0	0
40	0	0	0.000172559	0.154281	0.204787	0.00275686	0.00422088	9.5281e-06	0	0	0	0	0	0	0	0	0	0	0.00011936	0.122758	0.263734	0.00196123	0.244327	0.000874038	0	0
41	0	0	0.000172561	0.15428	0.204787	0.00275689	0.00422092	9.5282e-06	0	0	0	0	0	0	0	0	0	0	0.000119361	0.122758	0.263734	0.00196126	0.244327	0.000874038	0	0
42	0	0	0.000172562	0.15428	0.204787	0.00275691	0.00422095	9.52829e-06	0	0	0	0	0	0	0	0	0	0	0.000119363	0.122758	0.263734	0.00196128	0.244327	0.000874038	0	0
43	0	0	0.000172563	0.15428	0.204787	0.00275693	0.00422098	9.52836e-06	0	0	0	0	0	0	0	0	0	0	0.000119364	0.122758	0.263734	0.0019613	0.244327	0.000874038	0	0
44	0	0	0.000172564	0.15428	0.204787	0.00275695	0.004221	9.52841e-06	0	0	0	0	0	0	0	0	0	0	0.000119365	0.122758	0.263734	0.00196131	0.244327	0.000874039	0	0
45	0	0	0.000172565	0.15428	0.204787	0.00275696	0.00422101	9.52845e-06	0	0	0	0	0	0	0	0	0	0	0.000119366	0.122758	0.263734	0.00196133	0.244327	0.000874039	0	0
46	0	0	0.000172565	0.15428	0.204787	0.00275697	0.00422103	9.52848e-06	0	0	0	0	0	0	0	0	0	0	0.000119366	0.122758	0.263734	0.00196133	0.244327	0.000874039	0	0
47	0	0	0.000172566	0.15428	0.204787	0.00275697	0.00422104	9.52851e-06	0	0	0	0	0	0	0	0	0	0	0.000119366	0.122757	0.263734	0.00196134	0.244327	0.000874039	0	0
48	0	0	0.000172566	0.15428	0.204787	0.00275698	0.00422104	9.52852e-06	0	0	0	0	0	0	0	0	0	0	0.000119367	0.122757	0.263734	0.00196135	0.244327	0.000874039	0	0
49	0	0	0.000172566	0.15428	0.204787	0.00275698	0.00422105	9.52854e-06	0	0	0	0	0	0	0	0	0	0	0.000119367	0.122757	0.263734	0.00196135	0.244327	0.000874039	0	0
50	0	0	0.000172566	0.15428	0.204787	0.00275699	0.00422105	9.52855e-06	0	0	0	0	0	0	0	0	0	0	0.000119367	0.122757	0.263734	0.00196135	0.244327	0.000874039	0	0
51	0	0	0.000172566	0.15428	0.204787	0.00275699	0.00422106	9.52856e-06	0	0	0	0	0	0	0	0	0	0	0.000119367	0.122757	0.263734	0.00196136	0.244327	0.000874039	0	0
52	0	0	0.000172567	0.15428	0.204787	0.00275699	0.00422106	9.52857e-06	0	0	0	0	0	0	0	0	0	0	0.000119368	0.122757	0.263734	0.00196136	0.244327	0.000874039	0	0
53	0	0	0.000172567	0.15428	0.204787	0.00275699	0.00422106	9.52857e-06	0	0	0	0	0	0	0	0	0	0	0.000119368	0.122757	0.263734	0.00196136	0.244327	0.000874039	0	0
54	0	0	0.000172567	0.15428	0.204787	0.00275699	0.00422106	9.52858e-06	0	0	0	0	0	0	0	0	0	0	0.000119368	0.122757	0.263734	0.00196136	0.244327	0.000874039	0	0
55	0	0	0.000172567	0.15428	0.204787	0.002757	0.00422107	9.52858e-06	0	0	0	0	0	0	0	0	0	0	0.000119368	0.122757	0.263734	0.00196136	0.244327	0.000874039	0	0
56	0	0	0.000172567	0.15428	0.204787	0.002757	0.00422107	9.52858e-06	0	0	0	0	0	0	0	0	0	0	0.000119368	0.122757	0.263734	0.00196136	0.244327	0.000874039	0	0
57	0	0	0.000172567	0.15428	0.204787	0.002757	0.00422107	9.52859e-06	0	0	0	0	0	0	0	0	0	0	0.000119368	0.122757	0.263734	0.00196136	0.244327	0.000874039	0	0
58	0	0	0.000172567	0.15428	0.204787	0.002757	0.00422107	9.52859e-06	0	0	0	0	0	0	0	0	0	0	0.000119368	0.122757	0.263734	0.00196136	0.244327	0.000874039	0	0
59	0	0	0.000172567	0.15428	0.204787	0.002757	0.00422107	9.52859e-06	0	0	0	0	0	0	0	0	0	0	0.000119368	0.122757	0.263734	0.00196136	0.244327	0.000874039	0	0
60	0	0	0.000172567	0.15428	0.204787	0.002757	0.00422107	9.52859e-06	0	0	0	0	0	0	0	0	0	0	0.000119368	0.122757	0.263734	0.00196136	0.244327	0.000874039	0	0
61	0	0	0.000172567	0.15428	0.204787	0.002757	0.00422107	9.52859e-06	0	0	0	0	0	0	0	0	0	0	0.000119368	0.122757	0.263734	0.00196136	0.244327	0.000874039	0	0
62	0	0	0.000172567	0.15428	0.204787	0.002757	0.00422107	9.52859e-06	0	0	0	0	0	0	0	0	0	0	0.000119368	0.122757	0.263734	0.00196136	0.244327	0.000874039	0	0
63	0	0	0.000172567	0.15428	0.204787	0.002757	0.00422107	9.52859e-06	0	0	0	0	0	0	0	0	0	0	0.000119368	0.122757	0.263734	0.00196136	0.244327	0.000874039	0	0
64	0	0	0.000172567	0.15428	0.204787	0.002757	0.00422107	9.52859e-06	0	0	0	0	0	0	0	0	0	0	0.000119368	0.122757	0.263734	0.00196136	0.244327	0.000874039	0	0
65	0	0	0.000172567	0.15428	0.204787	0.002757	0.00422107	9.52859e-06	0	0	0	0	0	0	0	0	0	0	0.000119368	0.122757	0.263734	0.00196136	0.244327	0.000874039	0	0
66	0	0	0.000172567	0.15428	0.204787	0.002757	0.00422107	9.52859e-06	0	0	0	0	0	0	0	0	0	0	0.000119368	0.122757	0.263734	0.00196136	0.244327	0.000874039	0	0
67	0	0	0.000172567	0.15428	0.204787	0.002757	0.00422107	9.52859e-06	0	0	0	0	0	0	0	0	0	0	0.000119368	0.122757	0.263734	0.00196136	0.244327	0.000874039	0	0
68	0	0	0.000172567	0.15428	0.204787	0.002757	0.00422107	9.52859e-06	0	0	0	0	0	0	0	0	0	0	0.000119368	0.122757	0.263734	0.00196136	0.244327	0.000874039	0	0
69	0	0	0.000172567	0.15428	0.204787	0.002757	0.00422107	9.52859e-06	0	0	0	0	0	0	0	0	0	0	0.000119368	0.122757	0.263734	0.00196137	0.244327	0.000874039	0	0
70	0	0	0.000172567	0.15428	0.204787	0.002757	0.00422107	9.52859e-06	0	0	0	0	0	0	0	0	0	0	0.000119368	0.122757	0.263734	0.00196137	0.244327	0.000874039	0	0

## Sheet: Hybrid load
Hybrid load. Table of step 3)s: offspring
Generation	F offspring	LLL	LL	LLLR	LLR	LR	LLRR	LRR	LRRR	RR	RRR		M offspring	LLLy	LLy	LLLyR	LLyR	LyR	LLyRR	LyRR	LyRRR	LLLRy	LLRy	LRy	LLRRy	LRRy	LRRRy	RRy	RRRy	F+M offspring	LLLL	RRRR		Hybrids	Non-hybrids
1		0.00616667	0.0493889	0	0.0679774	0.245967	7.4e-05	0.166813	0.000545333	0.239337	0.001395			0.008177	0.0654897	3.7e-05	0.0605557	0.086853	0.000272667	0.000614	1e-06	0	0	0	0	0	0	0	0		0	2e-06		0.62971	0.369956
2		0.00378963	0.0303511	9.79111e-06	0.0831565	0.168886	0.000224135	0.211923	0.000726386	0.234227	0.00143886			0.00533289	0.0427111	3.81947e-05	0.101564	0.1123	0.000725219	0.00110822	2.17665e-06	0	0	0	0	0	0	0	0		0	2.17848e-06		0.680664	0.317853
3		0.00441462	0.0353568	2.64527e-05	0.0811847	0.18407	0.000462225	0.153567	0.000542278	0.231621	0.00140456			0.00605797	0.0485183	5.66983e-05	0.0986723	0.149299	0.000919253	0.00177296	3.5156e-06	0	0	0	0	0	0	0	0		0	2.06762e-06		0.670577	0.327376
4		0.00426552	0.0341626	3.56389e-05	0.081417	0.176315	0.000628556	0.173071	0.000618827	0.226682	0.00140182			0.00622031	0.0498185	7.16166e-05	0.103792	0.136231	0.00118839	0.0019217	4.06676e-06	0	0	0	0	0	0	0	0		0	2.11074e-06		0.675295	0.322553
5		0.00440437	0.0352746	4.65067e-05	0.0817457	0.179042	0.000789468	0.163998	0.000587419	0.224778	0.00138579			0.00632745	0.0506766	8.19009e-05	0.103156	0.141858	0.00132673	0.00220001	4.70942e-06	0	0	0	0	0	0	0	0		0	2.07564e-06		0.674836	0.322849
6		0.00441253	0.03534	5.37291e-05	0.0821939	0.178085	0.00090817	0.167092	0.000598793	0.22281	0.00137739			0.00637538	0.0510605	8.98552e-05	0.104123	0.139314	0.00145737	0.00232286	5.06473e-06	0	0	0	0	0	0	0	0		0	2.07043e-06		0.676244	0.321378
7		0.00445803	0.0357044	5.99816e-05	0.0824682	0.178659	0.00100303	0.165549	0.000593095	0.22172	0.00136988			0.00641403	0.05137	9.59816e-05	0.104112	0.139974	0.00154646	0.00245517	5.39544e-06	0	0	0	0	0	0	0	0		0	2.05748e-06		0.676521	0.321039
8		0.00447512	0.0358413	6.4598e-05	0.0827013	0.178581	0.00107584	0.16599	0.000594527	0.22083	0.00136498			0.00643717	0.0515553	0.000100709	0.104353	0.139388	0.00161998	0.0025402	5.62404e-06	0	0	0	0	0	0	0	0		0	2.05148e-06		0.677015	0.320506
9		0.00449375	0.0359905	6.82953e-05	0.0828573	0.178723	0.00113266	0.165693	0.000593304	0.220242	0.00136122			0.00645457	0.0516947	0.000104384	0.104412	0.139373	0.00167503	0.00261338	5.81267e-06	0	0	0	0	0	0	0	0		0	2.04567e-06		0.67725	0.320238
10		0.00450439	0.0360757	7.11213e-05	0.0829737	0.178741	0.00117665	0.165733	0.000593328	0.219803	0.0013586			0.00646611	0.0517871	0.000107227	0.104493	0.139187	0.00171855	0.00266718	5.9543e-06	0	0	0	0	0	0	0	0		0	2.04204e-06		0.677468	0.319997
11		0.00451288	0.0361437	7.33322e-05	0.0830542	0.178784	0.00121084	0.165665	0.000592983	0.219497	0.00135669			0.00647428	0.0518526	0.000109432	0.104531	0.139117	0.00175201	0.00271034	6.06652e-06	0	0	0	0	0	0	0	0		0	2.03918e-06		0.677605	0.31984
12		0.00451838	0.0361878	7.50388e-05	0.0831116	0.178798	0.00123737	0.165658	0.000592884	0.219278	0.00135534			0.00647978	0.0518966	0.000111138	0.104562	0.139037	0.00177814	0.00274345	6.15303e-06	0	0	0	0	0	0	0	0		0	2.03723e-06		0.677712	0.319718
13		0.00452233	0.0362194	7.63645e-05	0.0831513	0.178812	0.00125797	0.16564	0.000592757	0.219125	0.00135438			0.00648351	0.0519265	0.00011246	0.104581	0.138989	0.00179838	0.00276948	6.22077e-06	0	0	0	0	0	0	0	0		0	2.03579e-06		0.677786	0.319633
14		0.00452494	0.0362402	7.73906e-05	0.0831788	0.178817	0.00127397	0.165634	0.000592693	0.219017	0.0013537			0.00648596	0.0519461	0.000113483	0.104593	0.138949	0.00181414	0.0027897	6.27341e-06	0	0	0	0	0	0	0	0		0	2.03478e-06		0.67784	0.31957
15		0.0045267	0.0362544	7.81862e-05	0.0831974	0.17882	0.0012864	0.16563	0.000592639	0.218942	0.00135322			0.00648753	0.0519587	0.000114275	0.1046	0.13892	0.00182637	0.00280551	6.3145e-06	0	0	0	0	0	0	0	0		0	2.03406e-06		0.677878	0.319525
16		0.00452783	0.0362635	7.88024e-05	0.0832099	0.178821	0.00129605	0.165629	0.000592607	0.218891	0.00135289			0.0064885	0.0519664	0.000114888	0.104605	0.138899	0.00183588	0.00281783	6.34652e-06	0	0	0	0	0	0	0	0		0	2.03355e-06		0.677905	0.319492
17		0.00452855	0.0362692	7.92799e-05	0.0832181	0.17882	0.00130355	0.165628	0.000592585	0.218856	0.00135267			0.00648906	0.0519709	0.000115363	0.104607	0.138883	0.00184328	0.00282746	6.37149e-06	0	0	0	0	0	0	0	0		0	2.0332e-06		0.677924	0.319469
18		0.00452898	0.0362726	7.96499e-05	0.0832233	0.178819	0.00130938	0.165629	0.000592571	0.218833	0.00135251			0.00648935	0.0519732	0.00011573	0.104607	0.138871	0.00184902	0.00283497	6.39096e-06	0	0	0	0	0	0	0	0		0	2.03296e-06		0.677937	0.319452
19		0.00452921	0.0362745	7.99366e-05	0.0832265	0.178817	0.00131391	0.165631	0.000592562	0.218819	0.00135241			0.00648946	0.0519742	0.000116015	0.104607	0.138862	0.00185349	0.00284083	6.40615e-06	0	0	0	0	0	0	0	0		0	2.03279e-06		0.677947	0.31944
20		0.00452932	0.0362754	8.01589e-05	0.0832283	0.178815	0.00131743	0.165632	0.000592557	0.218809	0.00135235			0.00648946	0.0519742	0.000116235	0.104606	0.138856	0.00185697	0.00284541	6.418e-06	0	0	0	0	0	0	0	0		0	2.03268e-06		0.677953	0.319432
30		0.00452886	0.0362716	8.0866e-05	0.0832267	0.178804	0.00132873	0.165642	0.000592561	0.218805	0.00135228			0.00648856	0.0519669	0.000116934	0.104598	0.138838	0.00186815	0.00286035	6.45651e-06	0	0	0	0	0	0	0	0		0	2.03252e-06		0.677964	0.319415
40		0.00452867	0.0362701	8.09206e-05	0.0832252	0.178802	0.00132963	0.165644	0.000592565	0.218809	0.0013523			0.00648831	0.0519649	0.000116988	0.104596	0.138838	0.00186904	0.00286158	6.45965e-06	0	0	0	0	0	0	0	0		0	2.03254e-06		0.677963	0.319415
50		0.00452863	0.0362699	8.09266e-05	0.0832249	0.178802	0.00132973	0.165645	0.000592566	0.21881	0.0013523			0.00648827	0.0519646	0.000116994	0.104596	0.138838	0.00186913	0.00286172	6.46e-06	0	0	0	0	0	0	0	0		0	2.03255e-06		0.677962	0.319415
60		0.00452863	0.0362698	8.09269e-05	0.0832249	0.178802	0.00132973	0.165645	0.000592566	0.21881	0.0013523			0.00648827	0.0519646	0.000116994	0.104596	0.138838	0.00186914	0.00286173	6.46003e-06	0	0	0	0	0	0	0	0		0	2.03255e-06		0.677962	0.319415
70		0.00452863	0.0362698	8.0927e-05	0.0832249	0.178802	0.00132973	0.165645	0.000592566	0.21881	0.0013523			0.00648827	0.0519646	0.000116994	0.104596	0.138838	0.00186914	0.00286173	6.46003e-06	0	0	0	0	0	0	0	0		0	2.03255e-06		0.677962	0.319415
